# Supplementary material for: N-(4-Meth­oxy-3-nitro­phen­yl)acetamide
Source: IUCrdata. 2023 Apr 4;8(Pt 4):x230298. doi: 10.1107/S2414314623002985 (PMC10162034; doi:10.1107/S2414314623002985)
Supplement: Supplementary file 1 [file x-08-x230298-sup1.cif]

##############################################################################
#                                                                            #
# This CIF contains the data for a data article accepted for                 #
# publication in IUCrData. It conforms to the requirements of                #
# Notes for Authors for IUCrData, and has been                               #
# peer reviewed under the auspices of IUCrData.                              #
#                                                                            #
# Full details of the Crystallographic Information File format               #
# are given in the paper "The Crystallographic Information File (CIF):       #
# a New Standard Archive File for Crystallography" by S. R. Hall, F. H.      #
# Allen and I. D. Brown [Acta Cryst. (1991), A47, 655-685].                  #
#                                                                            #
# The current version of the core CIF dictionary is obtainable from          #
# ftp://ftp.iucr.org/pub/cif_core.dic.                                       #
#                                                                            #
# Software is freely available for graphical display of the structure(s)     #
# in this CIF. For information consult the CIF software page                 #
# http://www.iucr.org/resources/cif/software.                                #
#                                                                            #
# This file may be used for bona fide research purposes within the           #
# scientific community so long as proper attribution is given to the data    # 
# article from which it was obtained.                                        #
#                                                                            #
##############################################################################
data_I
_audit_creation_method     'SHELXL-2018/1'
_journal_date_recd_electronic     2023-03-29
_journal_date_accepted     2023-03-30
_journal_name_full     'IUCrData'
_journal_year     2023
_journal_volume     8
_journal_issue      4
_journal_page_first     0
_journal_page_last     0
_journal_paper_category     HO
_journal_paper_doi     10.1107/S2414314623002985
_journal_coeditor_code     HB4429
_publ_contact_author_name     'Rao M. Uppu'
_publ_contact_author_address
;
Southern University and A&M College
Baton Rouge, LA 70813
USA
;
_publ_contact_author_email
;
rao_uppu@subr.edu
;
_publ_contact_author_fax     ?
_publ_contact_author_phone     ?
_publ_section_title
;
<i>N</i>-(4-Methoxy-3-nitrophenyl)acetamide
;
loop_
    _publ_author_name
    _publ_author_footnote
    _publ_author_address
    'Hines III, James E.' .
;
Department of Environmental Toxicology, Southern University and A&M College
Baton Rouge, LA 70813
USA
;
    'Agu, Ogad A.' .
;
Department of Environmental Toxicology, Southern University and A&M College
Baton Rouge, LA 70813
USA
;
    'Deere, Curtistine J.' .
;
Department of Environmental Toxicology, Southern University and A&M College
Baton Rouge, LA 70813
USA
;
    'Fronczek, Frank R.' .
;
Department of Chemistry
Louisiana State University
Baton Rouge, LA 70803
USA
;
    'Uppu, Rao M.' .
;
Department of Environmental Toxicology, Southern University and A&M College
Baton Rouge, LA 70813
USA
;
_publ_section_synopsis
;
The title compound crystallizes with a disordered nitro group in twinned
crystals. In the crystal, the N---H group donates a hydrogen bond to a nitro
oxygen atom, generating chains propagating in the [101] direction. The amide
carbonyl oxygen atom is not involved in the hydrogen bonding.
;
_chemical_name_systematic
;
<i>N</i>-(4-Methoxy-3-nitrophenyl)acetamide
;
_chemical_name_common     ?
_chemical_formula_moiety     'C9 H10 N2 O4'
_chemical_formula_sum     'C9 H10 N2 O4'
_chemical_formula_iupac     'C9 H10 N2 O4'
_chemical_formula_weight     210.19
_chemical_melting_point     ?
_space_group_crystal_system     monoclinic
_space_group_name_H-M_alt     'P 21/n'
_space_group_name_Hall     '-P 2yn'
loop_
    _space_group_symop_operation_xyz
    'x, y, z'
    '-x+1/2, y+1/2, -z+1/2'
    '-x, -y, -z'
    'x-1/2, -y-1/2, z-1/2'
_cell_length_a     10.8740(8)
_cell_length_b     7.0136(6)
_cell_length_c     12.2891(12)
_cell_angle_alpha     90
_cell_angle_beta     92.313(5)
_cell_angle_gamma     90
_cell_volume     936.48(14)
_cell_formula_units_Z     4
_cell_measurement_reflns_used     3893
_cell_measurement_theta_min     5.33
_cell_measurement_theta_max     69.19
_cell_measurement_temperature     90.0(5)
_exptl_crystal_description     'needle'
_exptl_crystal_colour     'yellow'
_exptl_crystal_size_max     0.320
_exptl_crystal_size_mid     0.090
_exptl_crystal_size_min     0.040
_exptl_crystal_density_diffrn     1.491
_exptl_crystal_density_meas     ?
_exptl_crystal_density_method     ?
_exptl_crystal_F_000     440
_exptl_absorpt_coefficient_mu     1.016
_exptl_absorpt_correction_type     multi-scan
_exptl_absorpt_process_details
;
(<i>TWINABS</i>;  Bruker, 2016)
;
_exptl_absorpt_correction_T_min     0.742
_exptl_absorpt_correction_T_max     0.961
_diffrn_ambient_temperature     90.0(5)
_diffrn_radiation_type     CuK\a
_diffrn_radiation_wavelength     1.54184
_diffrn_radiation_source     'I\mS microfocus'
_diffrn_radiation_monochromator     'QUAZAR multilayer optics'
_diffrn_measurement_device_type     'Bruker Kappa APEXII DUO CCD'
_diffrn_measurement_method     '\f and \w scans'
_diffrn_detector_area_resol_mean     ?
_diffrn_reflns_number     2937
_diffrn_reflns_av_R_equivalents     0.0467
_diffrn_reflns_av_unetI/netI     0.0514
_diffrn_reflns_theta_min     5.326
_diffrn_reflns_theta_max     69.363
_diffrn_reflns_theta_full     67.684
_diffrn_measured_fraction_theta_max     0.956
_diffrn_measured_fraction_theta_full     0.962
_diffrn_reflns_limit_h_min     -13
_diffrn_reflns_limit_h_max     13
_diffrn_reflns_limit_k_min     -8
_diffrn_reflns_limit_k_max     8
_diffrn_reflns_limit_l_min     -14
_diffrn_reflns_limit_l_max     14
_refine_special_details
;
Twinned crystal. Refinement was vs. an HKLF4 file prepared by TWINABS.
All H atoms were located in difference maps
and those on C were thereafter treated as riding in geometrically idealized
positions with C---H distances of 0.95 \%A for phenyl and 0.98 \%A for methyl.
The coordinates of the amide H atom were refined. <i>U</i>~iso~(H) values were
constrained to be 1.2<i>U</i>~eq~ for the attached atom (1.5 for methyl).
;
_reflns_number_total     1675
_reflns_number_gt     1360
_reflns_threshold_expression     'I > 2\s(I)'
_refine_ls_structure_factor_coef     Fsqd
_refine_ls_matrix_type     full
_refine_ls_R_factor_all     0.0730
_refine_ls_R_factor_gt     0.0588
_refine_ls_wR_factor_gt     0.1659
_refine_ls_wR_factor_ref     0.1762
_refine_ls_goodness_of_fit_ref     1.075
_refine_ls_restrained_S_all     1.075
_refine_ls_number_reflns     1675
_refine_ls_number_parameters     160
_refine_ls_number_restraints     0
_refine_ls_hydrogen_treatment     mixed
_refine_ls_weighting_scheme     calc
_refine_ls_weighting_details
              'w=1/[\s^2^(Fo^2^)+(0.0926P)^2^+0.7816P] where P=(Fo^2^+2Fc^2^)/3'
_atom_sites_solution_hydrogens     mixed
_atom_sites_solution_primary     ?
_atom_sites_solution_secondary     ?
_refine_ls_shift/su_max     0.000
_refine_ls_shift/su_mean     0.000
_refine_diff_density_max     0.278
_refine_diff_density_min     -0.346
_refine_ls_extinction_method     none
_refine_ls_extinction_coef     .
loop_
    _atom_type_symbol
    _atom_type_description
    _atom_type_scat_dispersion_real
    _atom_type_scat_dispersion_imag
    _atom_type_scat_source
    'C' 'C' 0.0181 0.0091
                         'International Tables Vol C Tables 4.2.6.8 and 6.1.1.4'
    'H' 'H' 0.0000 0.0000
                         'International Tables Vol C Tables 4.2.6.8 and 6.1.1.4'
    'N' 'N' 0.0311 0.0180
                         'International Tables Vol C Tables 4.2.6.8 and 6.1.1.4'
    'O' 'O' 0.0492 0.0322
                         'International Tables Vol C Tables 4.2.6.8 and 6.1.1.4'
_computing_data_collection
;
APEX2 (Bruker, 2016)
;
_computing_cell_refinement
;
SAINT (Bruker, 2016)
;
_computing_data_reduction
;
SAINT (Bruker, 2016)
;
_computing_structure_solution
;
<i>SHELXT2014/5</i> (Sheldrick, 2008)
;
_computing_structure_refinement
;
<i>SHELXL2017/1</i> (Sheldrick, 2015)
;
_computing_molecular_graphics
;
Mercury (Macrae <i>et al.</i>, 2020)
;
_computing_publication_material
;
publCIF (Westrip, 2010)
;
loop_
    _atom_site_type_symbol
    _atom_site_label
    _atom_site_fract_x
    _atom_site_fract_y
    _atom_site_fract_z
    _atom_site_U_iso_or_equiv
    _atom_site_adp_type
    _atom_site_calc_flag
    _atom_site_occupancy
    _atom_site_disorder_assembly
    _atom_site_disorder_group
    O O1 0.29551(15) 0.2148(3) 0.64386(16) 0.0309(5) Uani d 1 . .
    O O2 0.84160(14) 0.4030(3) 0.47776(15) 0.0291(5) Uani d 1 . .
    O O3 0.6667(4) 0.4337(10) 0.7443(4) 0.0382(13) Uani d 0.500(6) A 1
    O O4 0.8325(3) 0.3096(8) 0.6813(4) 0.0450(16) Uani d 0.500(6) A 1
    O O3A 0.6722(4) 0.3056(10) 0.7606(3) 0.0377(13) Uani d 0.500(6) A 2
    O O4A 0.8073(3) 0.4813(6) 0.6859(3) 0.0366(13) Uani d 0.500(6) A 2
    N N1 0.34765(17) 0.1800(3) 0.46794(18) 0.0246(5) Uani d 1 . .
    H H1N 0.323(3) 0.145(4) 0.403(3) 0.030 Uiso d 1 . .
    N N2 0.72034(18) 0.3692(3) 0.67532(19) 0.0314(6) Uani d 1 . .
    C C1 0.4726(2) 0.2346(3) 0.4747(2) 0.0248(6) Uani d 1 . .
    C C2 0.5355(2) 0.2771(3) 0.5717(2) 0.0248(6) Uani d 1 . .
    H H2 0.495195 0.269873 0.638738 0.030 Uiso calc 1 . .
    C C3 0.6593(2) 0.3309(4) 0.5696(2) 0.0249(6) Uani d 1 . .
    C C4 0.7224(2) 0.3447(3) 0.4729(2) 0.0252(6) Uani d 1 . .
    C C5 0.6570(2) 0.2991(4) 0.3768(2) 0.0278(6) Uani d 1 . .
    H H5 0.696789 0.305718 0.309488 0.033 Uiso calc 1 . .
    C C6 0.5349(2) 0.2441(3) 0.3779(2) 0.0255(6) Uani d 1 . .
    H H6 0.492590 0.212081 0.311263 0.031 Uiso calc 1 . .
    C C7 0.2676(2) 0.1729(3) 0.5507(2) 0.0260(6) Uani d 1 . .
    C C8 0.1392(2) 0.1083(4) 0.5162(2) 0.0316(6) Uani d 1 . .
    H H8A 0.102811 0.039286 0.576348 0.047 Uiso calc 1 . .
    H H8B 0.143220 0.024068 0.452865 0.047 Uiso calc 1 . .
    H H8C 0.088432 0.219750 0.497165 0.047 Uiso calc 1 . .
    C C9 0.9015(2) 0.4168(4) 0.3751(2) 0.0308(6) Uani d 1 . .
    H H9A 0.906509 0.289913 0.342208 0.046 Uiso calc 1 . .
    H H9B 0.984699 0.468291 0.387608 0.046 Uiso calc 1 . .
    H H9C 0.854022 0.501614 0.325949 0.046 Uiso calc 1 . .
loop_
    _atom_site_aniso_label
    _atom_site_aniso_U_11
    _atom_site_aniso_U_22
    _atom_site_aniso_U_33
    _atom_site_aniso_U_12
    _atom_site_aniso_U_13
    _atom_site_aniso_U_23
    O1 0.0196(9) 0.0424(11) 0.0312(12) -0.0022(7) 0.0055(7) 0.0013(8)
    O2 0.0149(8) 0.0369(11) 0.0359(11) -0.0033(6) 0.0060(7) 0.0021(8)
    O3 0.036(2) 0.052(4) 0.027(2) -0.003(2) 0.0027(17) -0.009(2)
    O4 0.0188(19) 0.078(4) 0.037(3) -0.0051(18) -0.0031(15) 0.010(2)
    O3A 0.033(2) 0.052(4) 0.027(2) -0.0082(19) -0.0026(16) 0.002(2)
    O4A 0.0236(19) 0.048(3) 0.039(2) -0.0111(16) 0.0014(15) -0.0081(18)
    N1 0.0163(10) 0.0324(12) 0.0251(12) -0.0046(7) 0.0012(8) -0.0011(9)
    N2 0.0188(10) 0.0402(13) 0.0349(14) -0.0045(9) -0.0023(9) 0.0080(11)
    C1 0.0164(11) 0.0231(12) 0.0348(15) 0.0006(8) 0.0023(9) 0.0026(10)
    C2 0.0172(11) 0.0254(13) 0.0320(15) -0.0010(8) 0.0048(9) 0.0030(10)
    C3 0.0196(12) 0.0275(13) 0.0276(14) 0.0002(9) 0.0015(9) 0.0024(10)
    C4 0.0156(11) 0.0237(12) 0.0368(16) -0.0005(8) 0.0061(9) 0.0038(10)
    C5 0.0229(12) 0.0311(14) 0.0299(15) 0.0003(9) 0.0081(10) 0.0019(11)
    C6 0.0223(12) 0.0283(13) 0.0261(14) 0.0009(9) 0.0029(9) -0.0028(10)
    C7 0.0177(12) 0.0259(13) 0.0346(16) 0.0002(9) 0.0019(10) 0.0038(10)
    C8 0.0177(12) 0.0337(14) 0.0433(17) -0.0034(9) 0.0016(10) -0.0016(12)
    C9 0.0192(12) 0.0397(15) 0.0343(15) -0.0022(10) 0.0087(10) 0.0011(11)
_geom_special_details
;
 All esds (except the esd in the dihedral angle between two l.s. planes)
 are estimated using the full covariance matrix.  The cell esds are taken
 into account individually in the estimation of esds in distances, angles
 and torsion angles; correlations between esds in cell parameters are only
 used when they are defined by crystal symmetry.  An approximate (isotropic)
 treatment of cell esds is used for estimating esds involving l.s. planes.
;
loop_
    _geom_bond_atom_site_label_1
    _geom_bond_atom_site_label_2
    _geom_bond_site_symmetry_2
    _geom_bond_distance
    _geom_bond_publ_flag
    O1 C7 . 1.209(3) ?
    O2 C4 . 1.358(3) ?
    O2 C9 . 1.446(3) ?
    O3 N2 . 1.142(5) ?
    O4 N2 . 1.288(5) ?
    O3A N2 . 1.271(5) ?
    O4A N2 . 1.233(4) ?
    N1 C7 . 1.366(3) ?
    N1 C1 . 1.411(3) ?
    N1 H1N . 0.87(3) ?
    N2 C3 . 1.459(3) ?
    C1 C2 . 1.383(4) ?
    C1 C6 . 1.394(3) ?
    C2 C3 . 1.400(3) ?
    C2 H2 . 0.9500 ?
    C3 C4 . 1.399(3) ?
    C4 C5 . 1.391(4) ?
    C5 C6 . 1.383(3) ?
    C5 H5 . 0.9500 ?
    C6 H6 . 0.9500 ?
    C7 C8 . 1.511(3) ?
    C8 H8A . 0.9800 ?
    C8 H8B . 0.9800 ?
    C8 H8C . 0.9800 ?
    C9 H9A . 0.9800 ?
    C9 H9B . 0.9800 ?
    C9 H9C . 0.9800 ?
loop_
    _geom_angle_atom_site_label_1
    _geom_angle_atom_site_label_2
    _geom_angle_atom_site_label_3
    _geom_angle_site_symmetry_1
    _geom_angle_site_symmetry_3
    _geom_angle
    _geom_angle_publ_flag
    C4 O2 C9 . . 116.4(2) ?
    C7 N1 C1 . . 127.4(2) ?
    C7 N1 H1N . . 119.2(19) ?
    C1 N1 H1N . . 113.4(19) ?
    O4A N2 O3A . . 118.5(3) ?
    O3 N2 O4 . . 126.7(4) ?
    O3 N2 C3 . . 120.4(3) ?
    O4A N2 C3 . . 122.0(3) ?
    O3A N2 C3 . . 118.8(3) ?
    O4 N2 C3 . . 112.7(3) ?
    C2 C1 C6 . . 119.0(2) ?
    C2 C1 N1 . . 123.4(2) ?
    C6 C1 N1 . . 117.6(2) ?
    C1 C2 C3 . . 119.0(2) ?
    C1 C2 H2 . . 120.5 ?
    C3 C2 H2 . . 120.5 ?
    C4 C3 C2 . . 122.6(2) ?
    C4 C3 N2 . . 121.5(2) ?
    C2 C3 N2 . . 115.9(2) ?
    O2 C4 C5 . . 124.1(2) ?
    O2 C4 C3 . . 118.9(2) ?
    C5 C4 C3 . . 117.0(2) ?
    C6 C5 C4 . . 120.9(2) ?
    C6 C5 H5 . . 119.5 ?
    C4 C5 H5 . . 119.5 ?
    C5 C6 C1 . . 121.4(2) ?
    C5 C6 H6 . . 119.3 ?
    C1 C6 H6 . . 119.3 ?
    O1 C7 N1 . . 123.6(2) ?
    O1 C7 C8 . . 122.2(2) ?
    N1 C7 C8 . . 114.3(2) ?
    C7 C8 H8A . . 109.5 ?
    C7 C8 H8B . . 109.5 ?
    H8A C8 H8B . . 109.5 ?
    C7 C8 H8C . . 109.5 ?
    H8A C8 H8C . . 109.5 ?
    H8B C8 H8C . . 109.5 ?
    O2 C9 H9A . . 109.5 ?
    O2 C9 H9B . . 109.5 ?
    H9A C9 H9B . . 109.5 ?
    O2 C9 H9C . . 109.5 ?
    H9A C9 H9C . . 109.5 ?
    H9B C9 H9C . . 109.5 ?
loop_
    _geom_torsion_atom_site_label_1
    _geom_torsion_atom_site_label_2
    _geom_torsion_atom_site_label_3
    _geom_torsion_atom_site_label_4
    _geom_torsion_site_symmetry_1
    _geom_torsion_site_symmetry_2
    _geom_torsion_site_symmetry_3
    _geom_torsion_site_symmetry_4
    _geom_torsion
    _geom_torsion_publ_flag
    C7 N1 C1 C2 . . . . 4.9(4) ?
    C7 N1 C1 C6 . . . . -175.6(2) ?
    C6 C1 C2 C3 . . . . 0.9(4) ?
    N1 C1 C2 C3 . . . . -179.6(2) ?
    C1 C2 C3 C4 . . . . 0.4(4) ?
    C1 C2 C3 N2 . . . . -178.6(2) ?
    O3 N2 C3 C4 . . . . 147.7(4) ?
    O4A N2 C3 C4 . . . . 29.0(4) ?
    O3A N2 C3 C4 . . . . -160.7(4) ?
    O4 N2 C3 C4 . . . . -37.3(4) ?
    O3 N2 C3 C2 . . . . -33.3(5) ?
    O4A N2 C3 C2 . . . . -152.0(3) ?
    O3A N2 C3 C2 . . . . 18.4(5) ?
    O4 N2 C3 C2 . . . . 141.8(3) ?
    C9 O2 C4 C5 . . . . 0.0(4) ?
    C9 O2 C4 C3 . . . . -179.3(2) ?
    C2 C3 C4 O2 . . . . 178.2(2) ?
    N2 C3 C4 O2 . . . . -2.8(4) ?
    C2 C3 C4 C5 . . . . -1.1(4) ?
    N2 C3 C4 C5 . . . . 177.9(2) ?
    O2 C4 C5 C6 . . . . -178.8(2) ?
    C3 C4 C5 C6 . . . . 0.5(4) ?
    C4 C5 C6 C1 . . . . 0.8(4) ?
    C2 C1 C6 C5 . . . . -1.5(4) ?
    N1 C1 C6 C5 . . . . 179.0(2) ?
    C1 N1 C7 O1 . . . . 0.2(4) ?
    C1 N1 C7 C8 . . . . 179.9(2) ?
loop_
    _geom_hbond_atom_site_label_D
    _geom_hbond_atom_site_label_H
    _geom_hbond_atom_site_label_A
    _geom_hbond_site_symmetry_A
    _geom_hbond_distance_DH
    _geom_hbond_distance_HA
    _geom_hbond_distance_DA
    _geom_hbond_angle_DHA
    _geom_hbond_publ_flag
    N1 H1N O3 4_565 0.87(3) 2.59(3) 3.410(5) 157(2) yes
    N1 H1N O3A 4_565 0.87(3) 2.37(3) 3.122(4) 145(3) yes
_shelx_space_group_comment
;
The symmetry employed for this shelxl refinement is uniquely defined
by the following loop, which should always be used as a source of
symmetry information in preference to the above space-group names.
They are only intended as comments.
;
_shelx_estimated_absorpt_T_min     0.737
_shelx_estimated_absorpt_T_max     0.961
_shelx_hkl_file
;
   1   0   0    0.00    0.30
   2   0   0 2827.42   87.59
   3   0   0    0.30    0.30
   4   0   0   76.19    2.00
   5   0   0    0.50    0.60
   6   0   0 1827.82   39.30
   7   0   0    0.60    0.70
   8   0   0   32.30    1.30
   9   0   0    0.00    1.00
  10   0   0  134.79    5.90
   0   1   0    0.20    0.50
  -1  -1   0   47.10    2.90
   1   1   0   44.00    1.30
  -2  -1   0   17.40    1.00
   2   1   0   12.90    2.30
  -3  -1   0    1.70    0.50
   3   1   0    2.00    0.40
  -4  -1   0   53.09    1.60
   4   1   0   51.59    1.50
  -5  -1   0    4.10    0.50
   5   1   0    3.70    0.70
  -6  -1   0   18.10    0.80
   6   1   0   21.50    1.20
  -7  -1   0    0.70    0.50
   7   1   0    0.90    1.00
  -8  -1   0   35.50    1.10
   8   1   0   34.40    1.30
  -9  -1   0    4.90    0.70
   9   1   0    5.10    0.90
 -10  -1   0   12.40    1.80
  10   1   0   15.50    1.10
 -11  -1   0   49.20    3.60
  11   1   0   45.50    2.80
 -12  -1   0   17.00    2.00
   0  -2   0 4125.39  167.78
   0   2   0 4373.46  134.59
  -1  -2   0 9999.00  324.17
   1   2   0 9842.02  219.38
  -2  -2   0   17.10    0.90
   2   2   0   17.80    0.80
  -3  -2   0   38.50    1.20
   3   2   0   36.10    1.30
  -4  -2   0  475.15    9.60
   4   2   0  472.85   11.60
  -5  -2   0  535.35   10.20
   5   2   0  538.45   14.50
  -6  -2   0  159.38    3.10
   6   2   0  153.48    4.30
  -7  -2   0  125.29    3.10
   7   2   0  127.89    4.60
  -8  -2   0    7.20    0.70
   8   2   0    9.10    0.60
  -9  -2   0   49.80    1.50
   9   2   0   50.49    1.40
 -10  -2   0   52.99    1.90
  10   2   0   53.59    2.20
 -11  -2   0   54.29    1.80
  11   2   0   53.39    2.40
 -12  -2   0   14.70    1.30
  12   2   0   13.60    1.60
   0  -3   0    0.30    0.90
   0   3   0    0.50    1.10
  -1  -3   0   23.10    1.00
   1   3   0   23.60    1.10
  -2  -3   0   27.90    1.10
   2   3   0   26.60    1.30
  -3  -3   0   27.20    1.20
   3   3   0   28.00    1.50
  -4  -3   0  193.58    4.80
   4   3   0  175.68    4.90
  -5  -3   0   21.50    0.80
   5   3   0   26.50    1.50
  -6  -3   0   24.90    0.80
   6   3   0   30.20    2.00
  -7  -3   0   11.00    0.70
   7   3   0    9.60    0.60
  -8  -3   0   76.59    1.80
   8   3   0   75.39    1.70
  -9  -3   0    0.80    0.60
   9   3   0    1.60    0.70
 -10  -3   0   35.70    1.40
  10   3   0   39.90    1.60
 -11  -3   0    1.30    0.70
  11   3   0    2.00    0.90
  12   3   0   15.50    2.00
   0  -4   0    1.50    1.50
   0   4   0    1.90    1.40
  -1  -4   0  661.73   19.20
   1   4   0  632.54   18.20
  -2  -4   0  227.28    7.90
   2   4   0  512.55   14.20
  -3  -4   0  145.69    4.20
   3   4   0  137.19    5.20
  -4  -4   0  176.48    4.20
   4   4   0  184.28    6.40
  -5  -4   0    2.70    0.60
   5   4   0    2.90    0.50
  -6  -4   0   23.60    0.90
   6   4   0   23.00    0.70
  -7  -4   0   57.99    1.60
   7   4   0   65.69    1.50
  -8  -4   0   44.50    1.60
   8   4   0   45.00    1.30
  -9  -4   0   26.50    1.20
   9   4   0   25.90    1.10
 -10  -4   0   10.00    1.00
  10   4   0   10.70    0.70
 -11  -4   0    7.40    1.00
  11   4   0    6.50    0.80
   0  -5   0    2.60    2.30
   1   5   0    2.40    1.00
   2   5   0   14.30    1.40
   3   5   0    5.00    0.80
   4   5   0   55.59    1.30
  -5  -5   0   64.79    2.80
   5   5   0   64.39    1.40
  -6  -5   0    7.60    0.80
   6   5   0    9.00    0.60
  -7  -5   0   37.70    1.40
   7   5   0   36.10    1.20
  -8  -5   0   60.19    2.60
   8   5   0   48.40    1.60
  -9  -5   0   38.20    2.90
   9   5   0   44.60    1.60
  10   5   0    2.70    0.70
   0   6   0    0.50    1.20
   1   6   0   29.80    2.10
   2   6   0  195.38    8.00
   3   6   0    4.80    1.00
   4   6   0    0.90    0.60
  -5  -6   0    0.60    2.20
   5   6   0    2.40    0.80
  -6  -6   0    4.00    1.50
   6   6   0    2.20    0.90
  -7  -6   0   89.19    3.30
   7   6   0   74.49    2.50
  -8  -6   0    1.00    0.80
   8   6   0    1.10    0.90
   0   7   0    0.00    2.70
   2   7   0    0.10    1.30
   3   7   0    6.30    1.50
   4   7   0    0.90    1.10
   5   7   0    4.70    0.70
  -6  -7   0    6.00    0.70
   6   7   0    3.20    0.60
   7   7   0    8.30    1.30
   1   8   0    0.60    1.70
   2   8   0   28.10    1.70
   3   8   0   28.10    1.60
   4   8   0   23.50    2.60
 -11   0   1  295.17   11.30
 -10   0   1    0.00    1.00
  -9   0   1   25.00    1.50
  -8   0   1    0.80    0.60
  -7   0   1    1.70    0.70
  -6   0   1    0.40    0.50
  -5   0   1  718.43   17.10
  -4   0   1    0.20    0.40
  -3   0   1    5.80    1.80
  -2   0   1    0.40    0.40
  -1   0   1  907.31   38.60
   0   0   1    6.80    0.60
   1   0   1  321.97   16.90
   2   0   1    0.00    0.70
   3   0   1  420.06   10.20
   4   0   1    0.00    0.30
   5   0   1 2753.92   71.59
   6   0   1    0.20    0.60
   7   0   1  624.44   16.90
   8   0   1    0.60    0.60
   9   0   1   18.90    3.10
  12  -1  -1   11.10    1.70
  11  -1  -1   21.10    2.30
 -11   1   1   16.10    1.40
  10  -1  -1   12.90    1.00
 -10   1   1   12.40    1.00
   9  -1  -1   51.09    1.50
  -9   1   1   49.99    1.50
   8  -1  -1   63.79    1.50
  -8   1   1   65.39    1.70
   7  -1  -1  408.66    8.30
  -7   1   1  409.46   12.80
   6  -1  -1   30.10    1.00
  -6   1   1   29.50    1.70
   5  -1  -1   94.69    2.10
  -5   1   1   86.89    3.20
   4  -1  -1    8.90    0.70
  -4   1   1    9.10    0.70
   3  -1  -1  529.25   16.20
  -3   1   1  481.75   13.30
   2  -1  -1   39.20    2.20
  -2   1   1   41.20    1.40
   1  -1  -1   20.00    1.50
  -1   1   1   21.10    1.00
   0  -1  -1  619.44   17.50
   0   1   1  444.56   14.80
  -1  -1  -1   99.29    3.80
   1   1   1   98.29    4.10
  -2  -1  -1  415.96   13.20
   2   1   1  403.46   12.70
  -3  -1  -1   36.90    1.50
   3   1   1   31.20    1.30
  -4  -1  -1    1.90    0.60
   4   1   1    2.70    0.60
  -5  -1  -1   49.20    1.50
   5   1   1   51.29    1.70
  -6  -1  -1   17.50    0.90
   6   1   1   20.10    1.10
  -7  -1  -1   11.80    0.90
   7   1   1   20.70    1.40
  -8  -1  -1    7.80    0.90
   8   1   1    7.50    0.80
  -9  -1  -1   52.89    1.90
   9   1   1   52.39    2.30
 -10  -1  -1    2.10    2.10
  10   1   1    0.50    1.00
 -11  -1  -1   13.30    2.40
  11   1   1   10.30    1.50
 -12  -1  -1   20.10    2.00
  12   1   1   11.30    1.50
 -13  -1  -1   11.90    1.70
  12  -2  -1   34.60    1.90
 -12   2   1   32.20    2.20
  11  -2  -1  128.19    4.10
 -11   2   1  125.69    3.90
  10  -2  -1   97.09    2.90
 -10   2   1   92.69    2.80
   9  -2  -1    5.10    0.70
  -9   2   1    5.80    0.70
   8  -2  -1    6.90    0.60
  -8   2   1    6.90    0.60
   7  -2  -1    1.20    0.60
  -7   2   1    1.00    0.90
   6  -2  -1   66.39    1.50
  -6   2   1   67.09    2.20
   5  -2  -1  313.97    6.50
  -5   2   1  314.87    8.70
   4  -2  -1  240.08    5.40
  -4   2   1  244.08    6.80
   3  -2  -1   21.30    1.00
  -3   2   1   18.10    1.00
   2  -2  -1   58.69    2.50
  -2   2   1   58.99    2.00
   1  -2  -1 1148.99   71.99
  -1   2   1 1386.96   33.70
   0  -2  -1  147.59    5.00
   0   2   1  166.88    4.70
  -1  -2  -1 3537.55  112.59
   1   2   1 3738.93   99.49
  -2  -2  -1   85.29    2.60
   2   2   1   87.89    2.70
  -3  -2  -1  642.84   19.40
   3   2   1  586.14   16.60
  -4  -2  -1  115.79    2.70
   4   2   1  112.29    3.10
  -5  -2  -1  645.54   13.20
   5   2   1  661.73   17.50
  -6  -2  -1  800.02   15.80
   6   2   1  809.22   24.50
  -7  -2  -1   56.79    1.60
   7   2   1   57.39    2.70
  -8  -2  -1   87.99    2.10
   8   2   1   89.49    2.30
  -9  -2  -1   33.80    1.40
   9   2   1   36.70    1.70
 -10  -2  -1    9.90    1.00
  10   2   1   11.20    1.30
 -11  -2  -1   10.90    0.90
  11   2   1   10.70    1.80
 -12  -2  -1   18.60    1.40
  12   2   1   16.80    1.50
 -12   3   1    3.00    0.90
  11  -3  -1    0.90    0.60
 -11   3   1    2.10    0.80
  10  -3  -1    3.70    0.70
 -10   3   1    2.70    0.60
   9  -3  -1   17.60    0.90
  -9   3   1   18.60    0.80
   8  -3  -1   95.79    2.30
  -8   3   1   93.49    1.90
   7  -3  -1   19.60    0.80
  -7   3   1   19.00    0.70
   6  -3  -1  172.48    3.10
  -6   3   1  175.18    5.40
   5  -3  -1    0.90    0.50
  -5   3   1    0.50    1.00
   4  -3  -1   57.59    1.90
  -4   3   1   56.89    2.30
   3  -3  -1   21.30    1.10
  -3   3   1   22.60    1.30
   2  -3  -1   11.70    0.80
  -2   3   1   12.10    1.10
   1  -3  -1   21.90    1.60
  -1   3   1   22.60    1.30
   0  -3  -1    0.50    0.70
   0   3   1    0.80    0.90
  -1  -3  -1  611.74   20.10
   1   3   1  618.04   20.20
  -2  -3  -1   18.70    0.90
   2   3   1   19.70    1.00
  -3  -3  -1   93.29    2.70
   3   3   1   90.99    2.70
  -4  -3  -1   31.80    1.10
   4   3   1   34.80    1.70
  -5  -3  -1   21.90    0.90
   5   3   1   27.90    1.60
  -6  -3  -1   83.89    2.00
   6   3   1   87.99    3.60
  -7  -3  -1   12.60    0.70
   7   3   1   13.70    0.70
  -8  -3  -1   18.60    0.80
   8   3   1   20.50    0.90
  -9  -3  -1   45.30    1.50
   9   3   1   44.10    1.30
 -10  -3  -1   18.40    1.00
  10   3   1   19.10    1.10
 -11  -3  -1    0.10    0.60
  11   3   1    0.20    0.70
 -12  -3  -1    1.80    1.30
  12   3   1    1.60    0.90
  11  -4  -1    4.70    0.90
 -11   4   1    2.50    0.90
  10  -4  -1   28.10    1.50
 -10   4   1   32.20    1.20
   9  -4  -1   42.00    1.60
  -9   4   1   41.50    1.40
   8  -4  -1   21.20    1.00
  -8   4   1   20.60    0.90
   7  -4  -1   61.79    1.70
  -7   4   1   65.89    1.40
   6  -4  -1    6.30    0.70
  -6   4   1    5.90    0.60
   5  -4  -1    3.40    0.50
  -5   4   1    2.20    0.60
   4  -4  -1  148.39    4.00
  -4   4   1  161.78    7.00
   3  -4  -1  104.69    2.90
  -3   4   1  104.69    4.20
   2  -4  -1  403.96   10.50
  -2   4   1  365.96   11.10
   1  -4  -1  123.89    3.70
  -1   4   1  135.59    6.00
   0  -4  -1    3.50    1.10
   0   4   1    1.70    1.40
  -1  -4  -1  563.84   17.20
   1   4   1  615.84   23.60
  -2  -4  -1 1286.57   31.20
   2   4   1 1330.87   36.40
  -3  -4  -1    1.00    0.80
   3   4   1    0.70    1.00
  -4  -4  -1  363.86    7.60
   4   4   1  371.96   10.50
  -5  -4  -1    7.50    0.60
   5   4   1    6.50    0.50
  -6  -4  -1   21.30    0.80
   6   4   1   21.90    0.80
  -7  -4  -1  107.79    2.40
   7   4   1  102.99    2.30
  -8  -4  -1   56.19    1.70
   8   4   1   55.69    1.60
  -9  -4  -1   27.00    1.30
   9   4   1   25.50    1.30
 -10  -4  -1    5.60    0.90
  10   4   1    4.40    0.60
 -11  -4  -1    0.30    0.80
  11   4   1    0.20    0.90
 -10   5   1    0.00    0.60
   9  -5  -1    8.40    1.50
  -9   5   1    7.50    0.90
   8  -5  -1    0.20    0.80
  -8   5   1    0.30    0.60
   7  -5  -1    0.30    1.10
  -7   5   1    1.70    0.50
   6  -5  -1   23.10    2.30
  -6   5   1   24.40    0.90
   5  -5  -1    1.80    1.40
  -5   5   1    3.10    0.70
  -4   5   1    1.00    0.60
   3  -5  -1   70.99    3.00
  -3   5   1   69.39    1.80
   2  -5  -1    0.70    1.20
  -2   5   1    2.10    0.70
   1  -5  -1    1.40    0.90
  -1   5   1    0.50    0.80
   0  -5  -1   57.79    5.00
   0   5   1   58.49    3.50
   1   5   1    5.60    1.60
  -2  -5  -1   69.49    4.00
   2   5   1   70.99    2.00
  -3  -5  -1   17.40    1.50
   3   5   1   16.60    0.60
  -4  -5  -1   18.10    1.20
   4   5   1   15.60    0.70
  -5  -5  -1   12.10    0.90
   5   5   1   13.50    0.60
  -6  -5  -1    1.60    0.70
   6   5   1    0.60    0.50
  -7  -5  -1    0.60    0.70
   7   5   1    1.10    0.60
  -8  -5  -1    0.10    0.80
   8   5   1    0.80    0.70
  -9  -5  -1    4.50    0.80
   9   5   1    4.90    0.70
  10   5   1   15.40    0.80
  -9   6   1    1.40    0.80
   8  -6  -1   71.89    4.10
  -8   6   1   76.29    2.80
  -7   6   1   13.70    1.00
   6  -6  -1   12.30    1.70
  -6   6   1   14.80    0.90
  -5   6   1    6.30    0.70
   4  -6  -1    0.70    4.10
  -4   6   1    0.80    0.80
   3  -6  -1  280.97   14.30
  -3   6   1  265.57    6.40
  -2   6   1   18.10    1.10
  -1   6   1   31.50    2.00
   0   6   1    2.10    1.30
   1   6   1    4.30    1.10
   2   6   1   76.39    4.20
   3   6   1  363.26   14.50
  -4  -6  -1   18.70    2.00
   4   6   1   20.10    0.90
  -5  -6  -1    0.80    0.70
   5   6   1    1.40    0.70
  -6  -6  -1    6.10    0.80
   6   6   1    6.00    0.80
  -7  -6  -1    1.50    0.70
   7   6   1    1.50    0.70
  -8  -6  -1   47.70    2.20
   8   6   1   53.39    1.80
  -9  -6  -1    2.70    1.40
  -7   7   1    0.30    0.60
  -6   7   1    6.20    0.80
  -5   7   1    3.00    0.70
   4  -7  -1   20.20    1.70
  -4   7   1   15.30    1.90
  -3   7   1    5.20    0.90
   2  -7  -1   36.40    2.60
  -2   7   1   40.30    2.50
  -1   7   1    1.50    1.90
   0   7   1    2.50    3.60
   1   7   1    2.50    2.40
   2   7   1    3.10    1.20
   3   7   1    5.20    1.20
  -4  -7  -1   25.90    2.00
   4   7   1   23.30    1.30
  -5  -7  -1    4.60    0.80
   5   7   1    2.90    0.80
  -6  -7  -1    3.00    1.00
   6   7   1    3.20    0.60
  -7  -7  -1    3.30    0.90
   7   7   1    2.50    1.30
  -4   8   1    6.30    0.80
  -3   8   1   34.70    1.50
  -2   8   1   56.69    2.90
   3   8   1   99.39    5.60
   4   8   1   39.90    2.90
 -12   0   2    0.90    1.70
 -11   0   2    0.40    1.10
 -10   0   2  239.18    9.30
  -9   0   2    0.00    1.00
  -8   0   2  276.27    6.20
  -7   0   2    0.30    1.00
  -6   0   2   92.59    3.90
  -5   0   2    0.80    1.40
  -4   0   2  211.28    5.00
  -3   0   2    0.00    1.70
  -2   0   2   15.50    1.50
  -1   0   2    2.40    1.10
   0   0   2 2620.34  146.99
   1   0   2    0.80    0.50
   2   0   2    7.80    0.80
   3   0   2    0.40    0.50
   4   0   2  813.12   21.30
   5   0   2    0.60    0.50
   6   0   2  510.15   11.30
   7   0   2    1.20    1.00
   8   0   2  121.99    6.10
  12   0   2    0.00    1.10
  13   0   2    0.40    0.80
  13  -1  -2   50.39    3.10
  12  -1  -2   20.00    2.20
  11  -1  -2    2.70    1.50
 -11   1   2    0.00    1.00
  10  -1  -2   14.40    1.00
 -10   1   2   18.50    1.30
   9  -1  -2   18.50    0.90
  -9   1   2   22.90    1.00
   8  -1  -2    7.10    0.60
  -8   1   2    7.70    0.70
   7  -1  -2    0.60    0.60
  -7   1   2    1.10    1.10
   6  -1  -2    7.90    0.60
  -6   1   2    7.70    1.10
   5  -1  -2    1.00    0.50
  -5   1   2    0.10    0.90
   4  -1  -2   37.30    1.10
  -4   1   2   35.90    1.40
   3  -1  -2   98.39    2.30
  -3   1   2   97.09    2.30
   2  -1  -2  341.97    9.30
  -2   1   2  362.96   10.20
   1  -1  -2   28.00    1.20
  -1   1   2   26.50    1.30
   0  -1  -2   53.49    1.90
   0   1   2   51.49    1.40
  -1  -1  -2  123.39    3.90
   1   1   2  116.09    4.10
  -2  -1  -2  828.72   26.90
   2   1   2 1151.08   65.19
  -3  -1  -2  627.04   23.80
   3   1   2  644.24   14.00
  -4  -1  -2  546.35   16.50
   4   1   2  551.04   12.10
  -5  -1  -2  103.69    3.10
   5   1   2  107.49    2.90
  -6  -1  -2    8.30    0.70
   6   1   2   14.80    1.10
  -7  -1  -2   65.49    2.30
   7   1   2   73.59    2.70
  -8  -1  -2  102.39    4.80
   8   1   2   92.89    4.30
  -9  -1  -2   36.90    2.20
   9   1   2   31.00    3.20
 -10  -1  -2   24.80    2.20
  10   1   2   18.50    2.30
 -11  -1  -2    6.30    1.50
  11   1   2    2.60    2.50
 -12  -1  -2    7.50    1.20
  12   1   2    7.70    1.00
  12  -2  -2    4.00    0.90
 -12   2   2    2.90    0.90
  11  -2  -2   37.10    1.60
 -11   2   2   36.60    1.80
  10  -2  -2   17.50    1.10
 -10   2   2   18.50    1.00
   9  -2  -2  150.58    3.50
  -9   2   2  145.09    3.20
   8  -2  -2   27.80    1.00
  -8   2   2   29.70    1.10
   7  -2  -2   17.00    0.80
  -7   2   2   16.70    1.00
   6  -2  -2   11.70    0.60
  -6   2   2   13.90    1.00
   5  -2  -2    9.40    0.50
  -5   2   2   11.50    1.00
   4  -2  -2  404.96    9.00
  -4   2   2  402.36   12.80
   3  -2  -2   41.10    1.30
  -3   2   2   39.00    1.60
   2  -2  -2  113.39    3.10
  -2   2   2  114.79    4.10
   1  -2  -2   76.09    2.60
  -1   2   2   92.89    3.30
   0  -2  -2  474.35   14.20
   0   2   2  457.95   18.60
  -1  -2  -2 1461.35   43.90
   1   2   2 1453.15   57.39
  -2  -2  -2  410.96   12.40
   2   2   2  401.46   12.90
  -3  -2  -2   34.60    1.30
   3   2   2   32.60    1.40
  -4  -2  -2    7.00    0.70
   4   2   2    7.60    1.10
  -5  -2  -2  259.27    6.30
   5   2   2  256.17    8.40
  -6  -2  -2   24.10    1.20
   6   2   2   37.80    2.50
  -7  -2  -2    8.60    0.80
   7   2   2    8.10    1.20
  -8  -2  -2    3.50    0.70
   8   2   2    6.00    0.90
  -9  -2  -2  154.88    4.30
   9   2   2  144.59    4.50
 -10  -2  -2    2.00    0.80
  10   2   2    2.70    0.80
 -11  -2  -2   34.30    1.40
  11   2   2   37.00    2.00
 -12  -2  -2    8.20    0.90
  12   2   2    5.80    0.80
 -12   3   2    4.80    1.10
  11  -3  -2    7.10    0.80
 -11   3   2    5.00    0.80
  10  -3  -2  110.59    2.90
 -10   3   2  119.29    3.00
   9  -3  -2    0.90    0.60
  -9   3   2    1.80    0.70
   8  -3  -2    6.70    0.70
  -8   3   2    7.10    0.70
   7  -3  -2    2.10    0.60
  -7   3   2    2.20    0.60
   6  -3  -2   30.30    1.00
  -6   3   2   32.80    1.60
   5  -3  -2   24.60    0.90
  -5   3   2   21.10    1.40
   4  -3  -2   16.00    0.90
  -4   3   2   19.40    1.30
   3  -3  -2    0.80    0.70
  -3   3   2    0.90    0.80
   2  -3  -2   94.89    2.70
  -2   3   2   93.99    3.60
   1  -3  -2   45.70    2.00
  -1   3   2   44.60    2.20
   0  -3  -2   19.10    1.20
   0   3   2   18.80    1.30
  -1  -3  -2  115.69    4.80
   1   3   2  107.69    4.10
  -2  -3  -2    4.10    0.60
   2   3   2    3.00    0.90
  -3  -3  -2  173.18    4.70
   3   3   2  176.98    6.10
  -4  -3  -2   98.39    2.40
   4   3   2  105.39    3.30
  -5  -3  -2  117.19    2.60
   5   3   2  119.19    3.80
  -6  -3  -2    5.10    0.50
   6   3   2    4.70    0.60
  -7  -3  -2    0.40    0.60
   7   3   2    0.70    0.50
  -8  -3  -2    1.00    0.60
   8   3   2    1.00    0.60
  -9  -3  -2    1.00    0.70
   9   3   2    0.60    0.60
 -10  -3  -2    0.80    0.70
  10   3   2    1.70    0.70
 -11  -3  -2    3.40    0.60
  11   3   2    2.60    0.70
 -12  -3  -2    0.00    1.00
  12   3   2    0.80    0.80
  11  -4  -2    3.90    0.90
 -11   4   2    3.10    2.20
  10  -4  -2   12.40    1.00
 -10   4   2   10.20    1.10
   9  -4  -2   71.19    2.30
  -9   4   2   76.39    2.10
   8  -4  -2    0.40    0.80
  -8   4   2    0.60    0.60
   7  -4  -2   28.60    1.40
  -7   4   2   28.00    1.00
   6  -4  -2   84.19    2.80
  -6   4   2   81.19    2.10
   5  -4  -2   61.89    1.90
  -5   4   2   57.99    1.50
   4  -4  -2  458.75   10.90
  -4   4   2  426.16   18.20
   3  -4  -2  216.48    5.50
  -3   4   2  225.38    7.80
   2  -4  -2    4.10    1.00
  -2   4   2    5.60    1.50
   1  -4  -2   93.99    3.50
  -1   4   2   93.09    4.70
   0  -4  -2  121.99    4.10
   0   4   2  127.39    4.80
  -1  -4  -2   28.30    1.60
   1   4   2   30.80    2.00
  -2  -4  -2  755.02   22.50
   2   4   2  744.93   21.60
  -3  -4  -2   87.79    2.50
   3   4   2   91.89    3.70
  -4  -4  -2    0.60    0.60
   4   4   2    0.90    1.20
  -5  -4  -2   13.60    0.80
   5   4   2   13.60    0.50
  -6  -4  -2    1.00    0.70
   6   4   2    0.90    0.50
  -7  -4  -2   23.60    1.30
   7   4   2   19.80    0.90
  -8  -4  -2    7.30    0.70
   8   4   2    8.40    0.90
  -9  -4  -2    0.40    0.80
   9   4   2    1.10    0.70
 -10  -4  -2    7.40    0.90
  10   4   2    6.80    0.70
 -11  -4  -2    2.40    0.80
  11   4   2    1.80    0.70
 -10   5   2    1.90    1.10
  -9   5   2   28.40    1.50
  -8   5   2    0.20    0.90
   7  -5  -2    1.70    1.10
  -7   5   2    1.70    0.70
   6  -5  -2    0.90    1.40
  -6   5   2    2.00    0.80
   5  -5  -2   65.39    2.70
  -5   5   2   60.59    1.50
   4  -5  -2    4.30    1.00
  -4   5   2    2.80    0.60
   3  -5  -2   12.20    1.10
  -3   5   2   10.90    0.80
   2  -5  -2    0.40    1.20
  -2   5   2    1.20    0.90
   1  -5  -2   49.00    2.50
  -1   5   2   44.80    1.60
   0  -5  -2   41.70    2.60
   0   5   2   36.30    1.50
  -1  -5  -2   28.00    3.30
   1   5   2   19.70    1.00
  -2  -5  -2   14.10    2.80
   2   5   2   14.40    0.80
  -3  -5  -2    9.60    0.90
   3   5   2    7.50    0.60
  -4  -5  -2    2.00    0.90
   4   5   2    2.70    0.60
  -5  -5  -2    0.00    0.70
   5   5   2    0.40    0.60
  -6  -5  -2    1.50    0.60
   6   5   2    0.80    0.70
  -7  -5  -2   16.70    0.90
   7   5   2   17.30    0.90
  -8  -5  -2   23.10    1.00
   8   5   2   21.00    1.00
  -9  -5  -2    2.30    0.50
   9   5   2    1.30    0.60
 -10  -5  -2    1.70    0.60
  10   5   2    2.00    0.60
  -9   6   2    8.20    0.80
  -8   6   2   32.90    1.40
   7  -6  -2    0.00   16.70
  -7   6   2    4.30    0.70
   6  -6  -2   14.20    1.70
  -6   6   2   16.00    0.90
   5  -6  -2  129.19    7.20
  -5   6   2  136.59    2.90
   4  -6  -2    1.50    1.40
  -4   6   2    2.10    0.60
   3  -6  -2  109.49    4.40
  -3   6   2  107.49    3.60
   2  -6  -2   91.49    3.50
  -2   6   2   93.69    3.00
   1  -6  -2   22.50    2.10
  -1   6   2   15.10    1.10
   0  -6  -2    0.90    4.50
   0   6   2    0.00    1.00
   1   6   2   18.10    1.40
   2   6   2   31.10    1.50
  -3  -6  -2  142.19    7.80
   3   6   2  139.69    3.00
  -4  -6  -2    3.80    1.00
   4   6   2    2.80    0.70
  -5  -6  -2    6.60    0.80
   5   6   2    6.80    0.80
  -6  -6  -2   17.10    0.90
   6   6   2   18.30    0.80
  -7  -6  -2    6.40    0.70
   7   6   2    5.10    0.70
  -8  -6  -2    5.30    0.80
   8   6   2    8.40    0.90
   9   6   2    0.10    1.00
  -7   7   2    2.00    0.70
  -6   7   2    6.60    0.60
   5  -7  -2    2.90    0.90
  -5   7   2    1.60    0.70
   4  -7  -2    2.20    0.80
  -4   7   2    2.80    0.60
   3  -7  -2    7.30    1.00
  -3   7   2    5.80    1.10
   2  -7  -2    3.30    0.80
  -2   7   2    3.60    1.20
  -1   7   2   22.40    2.50
   0   7   2   13.10    2.30
   1   7   2    0.40    1.30
   2   7   2    1.60    0.80
   3   7   2   15.80    0.90
  -4  -7  -2    0.30    0.70
   4   7   2    0.80    0.60
  -5  -7  -2   25.80    1.40
   5   7   2   27.60    1.20
  -6  -7  -2    9.40    1.00
   6   7   2    9.40    0.70
   7   7   2    5.50    0.90
  -4   8   2   13.60    1.10
   3  -8  -2    0.30    0.70
  -3   8   2    0.00    0.80
  -2   8   2   11.90    1.50
   2   8   2    5.30    1.90
   3   8   2   82.39    3.60
   4   8   2    2.70    1.20
 -11   0   3   29.70    2.10
 -10   0   3    0.50    1.10
  -9   0   3   51.19    2.80
  -8   0   3    1.20    0.90
  -7   0   3    0.00    1.30
  -6   0   3    0.50    0.80
  -5   0   3   14.00    1.00
  -4   0   3    0.00    1.10
  -3   0   3  696.43   14.20
  -2   0   3    0.70    0.60
   0   0   3    1.40    0.50
   1   0   3 1643.74   62.49
   2   0   3    0.20    0.40
   3   0   3    0.50    0.40
   4   0   3    0.60    0.50
   5   0   3   80.99    2.30
   6   0   3    0.10    1.00
   7   0   3    7.60    1.50
   8   0   3    0.20    2.10
   9   0   3   36.60    2.20
  10   0   3    0.00    1.40
  11   0   3   17.70    1.60
  12   0   3    0.40    0.70
  12  -1  -3    8.60    2.00
 -12   1   3   16.60    1.60
  11  -1  -3    6.10    1.60
 -11   1   3    6.60    1.20
  10  -1  -3    5.10    1.00
 -10   1   3    6.90    1.30
   9  -1  -3  238.18    5.20
  -9   1   3  230.78    6.50
   8  -1  -3   29.80    1.10
  -8   1   3   30.90    1.50
   7  -1  -3   25.80    1.50
  -7   1   3   26.40    2.80
   6  -1  -3   19.30    1.30
  -6   1   3   14.40    1.30
   5  -1  -3    6.30    0.70
  -5   1   3    5.80    0.90
   4  -1  -3   99.49    2.20
  -4   1   3   97.09    2.30
   3  -1  -3  437.66   11.70
  -3   1   3  429.86    9.60
   2  -1  -3   55.89    2.20
  -2   1   3   52.69    1.70
   1  -1  -3  164.28    4.60
  -1   1   3  154.18    3.70
   0  -1  -3  637.54   15.90
   0   1   3  638.44   25.20
  -1  -1  -3  333.77    8.40
   1   1   3  327.17   13.40
  -2  -1  -3   14.80    0.80
   2   1   3   18.20    1.20
  -3  -1  -3  138.39    3.70
   3   1   3  148.49    3.30
  -4  -1  -3    1.40    0.60
   4   1   3    2.50    0.50
  -5  -1  -3    1.20    0.70
   5   1   3    2.00    0.70
  -6  -1  -3    1.10    0.90
   6   1   3    2.40    0.90
  -7  -1  -3   63.69    1.80
   7   1   3   62.29    3.90
  -8  -1  -3    0.40    0.70
   8   1   3    0.00    4.10
  -9  -1  -3   51.39    1.90
   9   1   3   50.99    3.60
 -10  -1  -3    3.90    1.30
  10   1   3    1.90    1.20
 -11  -1  -3    6.20    1.10
  11   1   3    5.70    1.00
 -12  -1  -3    0.70    1.10
  12   1   3    0.60    0.80
 -12   2   3   15.90    1.50
  11  -2  -3   12.40    0.90
 -11   2   3   16.70    1.40
  10  -2  -3    4.60    0.80
 -10   2   3    3.40    0.70
   9  -2  -3    4.80    0.60
  -9   2   3    4.30    0.70
   8  -2  -3   11.50    0.70
  -8   2   3   11.60    0.70
   7  -2  -3  197.88    5.20
  -7   2   3  183.48    3.60
   6  -2  -3    1.40    0.60
  -6   2   3    2.70    0.80
   5  -2  -3   68.99    1.70
  -5   2   3   69.59    2.50
   4  -2  -3  120.69    2.80
  -4   2   3  123.99    4.30
   3  -2  -3  199.68    5.50
  -3   2   3  191.58    5.60
   2  -2  -3  572.44   15.70
  -2   2   3  539.35   15.40
   1  -2  -3   11.50    0.80
  -1   2   3    8.40    0.80
   0  -2  -3  596.74   12.70
   0   2   3  602.44   24.40
  -1  -2  -3    9.80    0.80
   1   2   3    9.20    1.40
  -2  -2  -3  114.09    3.00
   2   2   3  113.79    4.00
  -3  -2  -3  105.59    3.40
   3   2   3  144.99    5.10
  -4  -2  -3  102.09    3.40
   4   2   3   93.39    3.60
  -5  -2  -3    3.20    0.70
   5   2   3    2.80    1.20
  -6  -2  -3    9.90    1.10
   6   2   3   11.90    1.60
  -7  -2  -3   41.30    1.50
   7   2   3   39.50    1.30
  -8  -2  -3    7.90    0.80
   8   2   3    7.40    0.90
  -9  -2  -3   54.99    1.70
   9   2   3   54.39    2.00
 -10  -2  -3    8.50    0.90
  10   2   3    9.50    1.00
 -11  -2  -3   11.90    1.00
  11   2   3   13.20    1.20
 -12  -2  -3    2.00    0.70
  12   2   3    2.10    1.30
 -12   3   3    2.10    1.00
  11  -3  -3   73.69    2.50
 -11   3   3   75.09    3.40
  10  -3  -3   73.99    2.20
 -10   3   3   73.79    2.70
   9  -3  -3  124.59    3.20
  -9   3   3  122.49    2.90
   8  -3  -3   37.00    1.30
  -8   3   3   35.10    1.20
   7  -3  -3   40.90    1.40
  -7   3   3   40.00    1.20
   6  -3  -3    2.80    0.50
  -6   3   3    2.60    0.50
   5  -3  -3    1.30    0.60
  -5   3   3    0.20    0.90
   4  -3  -3   73.99    1.80
  -4   3   3   75.89    2.80
   3  -3  -3   59.29    2.00
  -3   3   3   56.29    2.60
   2  -3  -3    3.60    1.00
  -2   3   3    4.70    1.10
   1  -3  -3   78.19    2.80
  -1   3   3   84.69    5.60
   0  -3  -3   41.50    1.70
   0   3   3   39.40    2.60
  -1  -3  -3    5.40    0.60
   1   3   3    5.30    1.90
  -2  -3  -3    0.00    0.60
   2   3   3    3.70    2.20
  -3  -3  -3   17.40    1.30
   3   3   3   61.79    3.60
  -4  -3  -3    8.80    0.70
   4   3   3    8.10    1.70
  -5  -3  -3   41.60    1.30
   5   3   3   43.20    2.40
  -6  -3  -3   17.20    0.80
   6   3   3   17.20    0.70
  -7  -3  -3  167.18    3.50
   7   3   3  165.68    3.10
  -8  -3  -3   25.60    1.00
   8   3   3   23.00    0.80
  -9  -3  -3   44.40    1.60
   9   3   3   40.70    1.30
 -10  -3  -3   29.50    1.30
  10   3   3   31.10    1.30
 -11  -3  -3    5.50    0.70
  11   3   3    5.20    0.70
  11  -4  -3    0.30    0.80
  10  -4  -3   20.00    1.20
 -10   4   3   19.50    1.40
   9  -4  -3    0.60    0.70
  -9   4   3    1.10    0.60
   8  -4  -3   93.99    3.20
  -8   4   3   96.49    2.50
   7  -4  -3   11.40    0.80
  -7   4   3   11.10    0.80
   6  -4  -3   69.29    1.90
  -6   4   3   66.29    1.70
   5  -4  -3   37.00    1.20
  -5   4   3   33.30    1.20
   4  -4  -3   15.70    1.00
  -4   4   3   13.20    1.70
   3  -4  -3   16.40    1.10
  -3   4   3   14.30    3.20
   2  -4  -3    9.40    0.80
  -2   4   3   11.10    1.80
   1  -4  -3   38.60    2.90
  -1   4   3   38.60    2.90
   0  -4  -3   59.59    4.60
   0   4   3   62.59    3.70
  -1  -4  -3    8.40    0.80
   1   4   3    8.40    1.60
  -2  -4  -3  288.67    8.90
   2   4   3  280.77    9.90
  -3  -4  -3   32.60    1.30
   3   4   3   34.50    2.10
  -4  -4  -3  158.88    4.00
   4   4   3  151.28    2.80
  -5  -4  -3    2.10    0.50
   5   4   3    2.30    0.50
  -6  -4  -3   22.70    1.00
   6   4   3   21.80    0.90
  -7  -4  -3   57.19    1.80
   7   4   3   54.19    1.80
  -8  -4  -3   62.39    2.00
   8   4   3   69.79    2.00
  -9  -4  -3   20.20    1.30
   9   4   3   16.80    0.90
 -10  -4  -3    1.50    0.70
  10   4   3    1.40    0.70
 -11  -4  -3    7.60    0.70
  11   4   3    8.30    1.20
 -10   5   3  105.99    2.80
  -9   5   3   17.00    0.90
   8  -5  -3    1.30    1.00
  -8   5   3    2.20    0.60
   7  -5  -3    0.70    0.70
  -7   5   3    0.30    0.60
   6  -5  -3    3.30    0.70
  -6   5   3    2.60    0.70
   5  -5  -3    5.50    0.60
  -5   5   3    4.80    0.70
   4  -5  -3   28.60    1.40
  -4   5   3   27.60    1.30
   3  -5  -3   27.30    1.70
  -3   5   3   28.00    1.60
   2  -5  -3    4.30    0.90
  -2   5   3    2.50    1.10
   1  -5  -3   21.40    2.10
  -1   5   3   21.30    1.20
   0  -5  -3   18.80    4.40
   0   5   3   20.50    1.10
  -1  -5  -3    3.60    1.30
   1   5   3    6.20    1.10
  -2  -5  -3    6.20    2.50
   2   5   3   11.00    0.80
  -3  -5  -3   25.30    1.80
   3   5   3   25.00    1.40
  -4  -5  -3    8.40    1.40
   4   5   3   11.60    0.90
  -5  -5  -3   22.60    1.20
   5   5   3   27.00    1.00
  -6  -5  -3  201.08    4.80
   6   5   3  221.98    4.00
  -7  -5  -3   33.50    1.30
   7   5   3   33.10    1.00
  -8  -5  -3    4.90    0.90
   8   5   3    4.90    0.70
  -9  -5  -3    2.30    0.60
   9   5   3    2.60    0.70
 -10  -5  -3    5.00    0.70
  10   5   3    4.90    0.90
  -9   6   3    7.40    0.80
   8  -6  -3    9.00    0.90
  -8   6   3    7.40    0.70
   7  -6  -3    0.00   16.80
  -7   6   3   13.80    0.80
   6  -6  -3    0.00    0.70
  -6   6   3    0.60    0.60
   5  -6  -3    5.00    0.80
  -5   6   3    4.60    0.60
   4  -6  -3    5.70    0.80
  -4   6   3    4.80    1.20
   3  -6  -3   26.00    1.70
  -3   6   3   27.40    1.90
   2  -6  -3    1.40    1.00
  -2   6   3    0.70    1.30
   1  -6  -3   34.30    2.70
  -1   6   3   41.70    2.70
   0   6   3    1.30    0.80
   1   6   3    3.10    1.30
   2   6   3  117.09    4.20
  -3  -6  -3  282.87   15.10
   3   6   3  297.57    6.10
  -4  -6  -3    5.00    1.10
   4   6   3    4.50    0.80
  -5  -6  -3  183.88    4.60
   5   6   3  196.38    3.80
  -6  -6  -3    2.00    0.70
   6   6   3    2.50    0.60
  -7  -6  -3    0.30    0.60
   7   6   3    1.00    1.00
  -8  -6  -3   30.10    1.10
   8   6   3   29.70    1.20
  -7   7   3    1.10    0.70
   6  -7  -3   10.80    1.00
  -6   7   3    7.60    1.00
   5  -7  -3   10.00    0.90
  -5   7   3    7.80    0.70
   4  -7  -3   32.80    1.60
  -4   7   3   33.30    1.60
   3  -7  -3    0.50    0.70
  -3   7   3    1.30    1.10
   2  -7  -3   11.30    1.10
  -2   7   3    8.60    1.70
   1  -7  -3    4.60    1.20
  -1   7   3    4.40    2.10
   0   7   3    1.80    1.60
   1   7   3    2.30    1.50
   2   7   3   10.40    1.00
   3   7   3   16.60    1.00
  -4  -7  -3    1.20    0.70
   4   7   3    1.90    0.80
  -5  -7  -3   50.19    2.20
   5   7   3   48.80    1.60
  -6  -7  -3    5.80    1.10
   6   7   3    7.40    0.70
  -3   8   3    5.20    0.80
   1   8   3    8.70    0.70
   2   8   3    2.00    0.70
   3   8   3   17.70    1.30
 -12   0   4  115.89    4.70
 -11   0   4    0.00    1.80
 -10   0   4  212.28   12.00
  -9   0   4    1.90    1.60
  -8   0   4  967.60   23.10
  -7   0   4    0.00    1.50
  -6   0   4  157.38    4.70
  -5   0   4    0.20    0.80
  -4   0   4  644.64   11.70
  -3   0   4    0.20    0.50
  -2   0   4  512.45   14.00
  -1   0   4    0.50    0.60
   0   0   4   66.29    2.80
   1   0   4    0.10    0.40
   2   0   4 2566.64   61.59
   3   0   4    0.30    0.40
   4   0   4    2.30    0.60
   5   0   4    0.70    0.80
   6   0   4  269.27    8.70
   7   0   4    0.30    0.80
   8   0   4  399.66   12.40
   9   0   4    1.00    1.20
  10   0   4    4.30    1.30
  11   0   4    1.00    0.90
  12   0   4    0.50    0.80
  12  -1  -4    0.90    0.80
 -12   1   4    1.20    0.60
  11  -1  -4    0.90    0.90
 -11   1   4    0.20    1.20
  10  -1  -4    1.50    2.10
 -10   1   4    2.50    1.50
   9  -1  -4   95.99    4.40
  -9   1   4   86.09    6.10
   8  -1  -4  533.85   20.20
  -8   1   4  531.75   12.90
   7  -1  -4  100.19    6.70
  -7   1   4  101.79    2.50
   6  -1  -4   55.39    1.90
  -6   1   4   56.49    2.20
   5  -1  -4    0.30    0.50
  -5   1   4    0.10    0.80
   4  -1  -4  168.58    3.90
  -4   1   4  160.78    3.60
   3  -1  -4   44.90    1.60
  -3   1   4   41.50    1.10
   2  -1  -4  336.57   10.90
  -2   1   4  340.17    7.20
   1  -1  -4   82.69    2.60
  -1   1   4   78.59    2.50
   0  -1  -4  190.38    4.40
   0   1   4  188.98    7.60
  -1  -1  -4  634.04   19.80
   1   1   4  629.24   25.00
  -2  -1  -4  150.48    3.90
   2   1   4  142.59    4.90
  -3  -1  -4  144.09    3.20
   3   1   4  144.79    3.30
  -4  -1  -4  122.09    3.30
   4   1   4  123.69    3.40
  -5  -1  -4   35.20    1.40
   5   1   4   33.70    1.70
  -6  -1  -4   28.00    1.40
   6   1   4   36.00    2.40
  -7  -1  -4    2.50    0.60
   7   1   4    4.80    1.40
  -8  -1  -4  242.98    6.40
   8   1   4  231.28    5.90
  -9  -1  -4    1.80    0.70
   9   1   4    1.70    0.80
 -10  -1  -4   34.10    2.00
  10   1   4   33.10    1.90
 -11  -1  -4    5.60    1.20
  11   1   4    6.90    0.90
 -12  -1  -4    3.70    0.70
  12   1   4    4.00    0.80
  12  -2  -4   22.40    1.90
 -12   2   4   18.60    1.90
  11  -2  -4  122.29    3.90
 -11   2   4  122.79    4.10
  10  -2  -4   10.30    0.80
 -10   2   4    8.60    1.40
   9  -2  -4  620.44   13.60
  -9   2   4  629.04   12.60
   8  -2  -4  268.37    6.10
  -8   2   4  274.07    5.30
   7  -2  -4  113.19    2.50
  -7   2   4  112.29    2.30
   6  -2  -4   35.10    1.20
  -6   2   4   31.70    2.10
   5  -2  -4  116.29    2.30
  -5   2   4  116.39    3.40
   4  -2  -4    2.60    0.50
  -4   2   4    2.90    0.90
   3  -2  -4  163.68    3.80
  -3   2   4  162.88    4.20
   2  -2  -4  368.26    8.00
  -2   2   4  341.97   10.10
   1  -2  -4    0.00    0.70
  -1   2   4    0.00    1.00
   0  -2  -4  226.48    4.90
   0   2   4  220.48    6.00
  -1  -2  -4  933.01   19.40
   1   2   4  914.21   36.70
  -2  -2  -4   29.30    1.00
   2   2   4   31.10    2.00
  -3  -2  -4  260.97    7.20
   3   2   4  118.79    5.70
  -4  -2  -4    1.10    0.80
   4   2   4    1.40    1.60
  -5  -2  -4  167.08    5.70
   5   2   4  186.88    6.10
  -6  -2  -4   83.69    2.50
   6   2   4   85.89    3.00
  -7  -2  -4  482.75    9.40
   7   2   4  466.55    9.70
  -8  -2  -4   48.30    1.50
   8   2   4   47.20    1.70
  -9  -2  -4   39.40    1.90
   9   2   4   43.10    2.00
 -10  -2  -4    7.20    0.80
  10   2   4    9.70    1.40
 -11  -2  -4    1.30    0.80
  11   2   4    2.00    0.80
 -12  -2  -4    0.00    1.00
  12   2   4    0.00    1.10
  11  -3  -4    0.10    0.60
 -11   3   4    0.80    0.80
  10  -3  -4   16.90    0.90
 -10   3   4   19.50    1.30
   9  -3  -4   49.70    1.70
  -9   3   4   50.29    1.60
   8  -3  -4   31.80    1.30
  -8   3   4   33.00    1.20
   7  -3  -4   70.69    2.10
  -7   3   4   70.29    1.60
   6  -3  -4    2.80    0.50
  -6   3   4    3.20    0.60
   5  -3  -4   29.20    1.10
  -5   3   4   24.80    1.70
   4  -3  -4  285.07    6.10
  -4   3   4  289.87   10.20
   3  -3  -4   22.70    1.40
  -3   3   4   16.80    1.60
   2  -3  -4   33.00    1.50
  -2   3   4   35.90    2.50
   1  -3  -4   60.89    1.70
  -1   3   4   59.79    3.30
   0  -3  -4   58.49    1.40
   0   3   4   62.69    3.30
  -1  -3  -4    2.10    0.80
   1   3   4    2.70    1.70
  -2  -3  -4  134.39    4.10
   2   3   4  148.59    9.00
  -3  -3  -4    3.10    0.70
   3   3   4    1.10    2.60
  -4  -3  -4  111.49    2.70
   4   3   4  104.19    7.90
  -5  -3  -4    2.10    0.70
   5   3   4    1.30    0.90
  -6  -3  -4    0.80    0.60
   6   3   4    1.50    0.50
  -7  -3  -4   89.19    2.30
   7   3   4   87.09    1.90
  -8  -3  -4   67.59    1.80
   8   3   4   69.79    1.90
  -9  -3  -4   15.20    1.00
   9   3   4   14.70    1.00
 -10  -3  -4   43.00    1.80
  10   3   4   45.20    2.60
 -11  -3  -4    3.20    0.80
  11   3   4    4.60    1.00
  11  -4  -4    1.20    0.70
 -11   4   4    1.10    0.80
  10  -4  -4  168.48    5.00
 -10   4   4  160.58    3.80
   9  -4  -4   60.39    2.20
  -9   4   4   57.69    1.50
   8  -4  -4   41.50    1.40
  -8   4   4   46.20    1.40
   7  -4  -4  183.38    4.50
  -7   4   4  175.18    3.60
   6  -4  -4   82.09    1.90
  -6   4   4   60.49    2.30
   5  -4  -4   42.90    1.60
  -5   4   4   44.50    2.20
   4  -4  -4    0.80    0.70
  -4   4   4    0.90    0.80
   3  -4  -4   52.79    1.80
  -3   4   4   53.29    3.60
   2  -4  -4   44.60    2.30
  -2   4   4   43.90    2.90
   1  -4  -4   49.80    3.80
  -1   4   4  139.59    9.20
   0  -4  -4   39.20    3.50
   0   4   4  267.77   11.60
  -1  -4  -4    6.30    1.40
   1   4   4    5.50    1.60
  -2  -4  -4   32.20    1.40
   2   4   4   27.70    4.20
  -3  -4  -4    1.70    0.70
   3   4   4    2.80    0.90
  -4  -4  -4    6.50    1.00
   4   4   4    5.50    0.60
  -5  -4  -4   83.09    5.00
   5   4   4   85.19    1.90
  -6  -4  -4  416.16   12.30
   6   4   4  396.76    7.90
  -7  -4  -4    0.80    0.70
   7   4   4    0.20    0.70
  -8  -4  -4   38.10    1.40
   8   4   4   39.40    1.30
  -9  -4  -4   60.39    2.00
   9   4   4   57.79    1.90
 -10  -4  -4    3.60    0.60
  10   4   4    3.10    0.80
  10  -5  -4   21.10    1.20
 -10   5   4   27.30    2.20
   9  -5  -4   10.00    0.80
  -9   5   4    8.20    0.70
   8  -5  -4   19.50    1.30
  -8   5   4   20.60    0.80
   7  -5  -4   41.30    1.40
  -7   5   4   39.00    1.20
   6  -5  -4    7.60    0.80
  -6   5   4    5.30    1.20
   5  -5  -4   98.29    2.70
  -5   5   4  110.49    3.30
   4  -5  -4   56.79    1.90
  -4   5   4   59.89    2.20
   3  -5  -4    0.50    1.10
  -3   5   4    2.30    1.00
   2  -5  -4    0.30    1.00
  -2   5   4    1.80    1.00
   1  -5  -4   11.80    6.10
  -1   5   4   10.70    1.10
   0  -5  -4    0.70    1.50
   0   5   4    0.40    1.00
  -1  -5  -4   37.50    2.90
   1   5   4   26.10    1.20
  -2  -5  -4    0.60    1.30
   2   5   4    2.20    0.90
  -3  -5  -4    0.90    0.80
   3   5   4    0.00    0.90
  -4  -5  -4   19.20    1.40
   4   5   4   17.50    1.10
  -5  -5  -4    4.20    0.70
   5   5   4    4.00    0.70
  -6  -5  -4   63.79    3.00
   6   5   4   62.19    2.00
  -7  -5  -4   26.10    1.40
   7   5   4   26.90    1.30
  -8  -5  -4   13.00    1.10
   8   5   4   13.00    0.90
  -9  -5  -4    4.70    1.00
   9   5   4    3.20    0.50
  -8   6   4   16.50    1.20
   7  -6  -4   14.70    0.80
  -7   6   4   10.70    0.80
   6  -6  -4  123.39    3.90
  -6   6   4  126.79    4.10
   5  -6  -4    8.00    0.80
  -5   6   4    9.70    0.80
   4  -6  -4    0.20    0.70
  -4   6   4    0.10    0.90
   3  -6  -4    4.00    0.80
  -3   6   4    3.20    1.10
   2  -6  -4    2.30    1.10
  -2   6   4    3.20    1.00
   1  -6  -4   81.09    5.30
  -1   6   4  101.29    2.70
   0  -6  -4    4.30    1.50
   0   6   4    6.30    1.20
  -1  -6  -4    0.30    2.10
   1   6   4    1.20    1.70
  -2  -6  -4    0.10    2.50
   2   6   4    3.60    1.70
  -3  -6  -4    0.60    1.00
   3   6   4    1.00    1.00
  -4  -6  -4   34.30    1.60
   4   6   4   38.30    1.40
  -5  -6  -4   93.79    3.20
   5   6   4   97.99    2.20
  -6  -6  -4    0.10    0.70
   6   6   4    0.20    0.80
  -7  -6  -4    7.80    0.70
   7   6   4    7.70    0.60
  -8  -6  -4    8.60    1.00
   8   6   4    8.30    0.70
   6  -7  -4   38.70    2.30
  -6   7   4   44.00    3.50
   5  -7  -4    9.30    0.80
  -5   7   4    9.90    1.20
   4  -7  -4    0.00    0.70
  -4   7   4    0.60    0.80
   3  -7  -4    6.50    0.80
  -3   7   4    6.80    1.40
  -2   7   4    3.60    3.60
   1  -7  -4    0.40    0.80
  -1   7   4    0.80    1.10
   0   7   4   10.40    1.80
   1   7   4    0.00    2.20
   2   7   4    7.70    1.00
  -3  -7  -4    0.10    0.90
   3   7   4    1.40    0.90
  -4  -7  -4   23.20    1.40
   4   7   4   21.50    0.80
  -5  -7  -4   15.70    1.40
   5   7   4   21.40    1.00
  -6  -7  -4   23.60    1.70
   6   7   4   25.80    1.20
   0   8   4    0.30    0.90
   1   8   4    0.80    0.80
   2   8   4    2.80    0.90
 -12   0   5    3.00    2.40
 -11   0   5   10.90    1.80
 -10   0   5    0.60    1.30
  -9   0   5  348.17   13.90
  -8   0   5    0.00    0.90
  -7   0   5   27.60    1.60
  -6   0   5    0.20    0.70
  -5   0   5  251.57    5.80
  -4   0   5    0.00    0.60
  -3   0   5 2328.27   56.79
  -2   0   5    0.80    0.80
  -1   0   5    5.20    0.60
   0   0   5    0.00    0.50
   1   0   5  887.81   25.10
   2   0   5    0.40    0.50
   3   0   5    8.90    0.70
   4   0   5    0.30    0.60
   5   0   5   14.90    1.80
   6   0   5    0.50    1.00
   7   0   5  896.81   23.30
   8   0   5    0.80    1.20
   9   0   5  176.48    7.10
  10   0   5    1.10    1.40
  11   0   5    5.70    1.10
  12   0   5    0.00    0.80
  12  -1  -5    0.50    3.10
 -12   1   5    1.60    0.90
 -11   1   5    2.80    1.30
   9  -1  -5    9.40    1.40
  -9   1   5   10.10    1.50
   8  -1  -5   25.70    1.10
  -8   1   5   28.90    1.30
   7  -1  -5  332.97    7.20
  -7   1   5  332.87    8.10
   6  -1  -5    4.80    0.60
  -6   1   5    7.30    1.60
   5  -1  -5    3.10    0.60
  -5   1   5    2.30    1.00
   4  -1  -5    1.50    0.60
  -4   1   5    1.50    0.60
   3  -1  -5  511.05   12.40
  -3   1   5  499.65    9.40
   2  -1  -5  150.18    4.30
  -2   1   5  155.38    3.90
   1  -1  -5   23.20    1.40
  -1   1   5   25.40    1.70
   0  -1  -5   50.09    1.60
   0   1   5   44.50    2.40
  -1  -1  -5   25.50    1.20
   1   1   5   27.90    2.00
  -2  -1  -5  332.37    7.40
   2   1   5  388.66   22.20
  -3  -1  -5  454.55   11.60
   3   1   5  546.75   21.70
  -4  -1  -5  249.38    6.80
   4   1   5  246.88    8.60
  -5  -1  -5    0.50    0.80
   5   1   5    1.60    1.30
  -6  -1  -5    5.50    0.90
   6   1   5    6.20    0.90
  -7  -1  -5    4.30    0.80
   7   1   5    5.50    0.80
  -8  -1  -5  199.58    5.00
   8   1   5  199.08    5.20
  -9  -1  -5  493.75   15.00
   9   1   5  494.15   15.10
 -10  -1  -5   61.39    2.90
  10   1   5   57.79    2.30
 -11  -1  -5    0.10    1.00
  11   1   5    0.30    1.20
 -12  -1  -5    0.00    0.80
  12   1   5    0.00    0.70
  12  -2  -5    1.10    1.00
  11  -2  -5   11.30    1.70
 -11   2   5   16.90    1.30
  10  -2  -5   27.40    2.00
 -10   2   5   29.40    1.40
   9  -2  -5   56.69    1.80
  -9   2   5   55.29    1.90
   8  -2  -5   94.99    2.30
  -8   2   5   96.59    2.20
   7  -2  -5  301.17    6.50
  -7   2   5  290.57    5.20
   6  -2  -5    4.90    0.70
  -6   2   5    5.80    0.70
   5  -2  -5    0.60    0.60
  -5   2   5    0.00    1.00
   4  -2  -5  548.05   10.60
  -4   2   5  556.74   13.70
   3  -2  -5   21.50    1.00
  -3   2   5   15.20    1.00
   2  -2  -5  472.35   11.60
  -2   2   5  448.96   16.00
   1  -2  -5   68.99    2.40
  -1   2   5   79.99    3.40
   0  -2  -5   14.60    1.20
   0   2   5   14.60    2.30
  -1  -2  -5  560.44   16.00
   1   2   5  443.36   18.20
  -2  -2  -5    2.50    0.70
   2   2   5    0.40    1.40
  -3  -2  -5   75.19    2.10
   3   2   5   73.59    3.00
  -4  -2  -5   24.60    1.50
   4   2   5   26.60    1.70
  -5  -2  -5   14.90    1.00
   5   2   5   20.20    2.40
  -6  -2  -5  251.27    5.00
   6   2   5  240.28    5.20
  -7  -2  -5  270.37    5.50
   7   2   5  261.87    6.60
  -8  -2  -5  340.97    7.60
   8   2   5  357.36    9.50
  -9  -2  -5    1.70    1.00
   9   2   5    1.00    1.00
 -10  -2  -5   32.50    1.80
  10   2   5   37.30    1.60
 -11  -2  -5    5.10    1.60
  11   2   5    7.00    0.80
  11  -3  -5    6.00    1.30
 -11   3   5    9.20    0.90
  10  -3  -5    0.10    0.50
 -10   3   5    0.20    0.80
   9  -3  -5   78.59    2.10
  -9   3   5   75.79    2.00
   8  -3  -5   60.99    1.80
  -8   3   5   59.69    1.60
   7  -3  -5  121.59    3.90
  -7   3   5  121.49    2.70
   6  -3  -5  187.08    5.30
  -6   3   5  187.78    3.50
   5  -3  -5    6.80    0.60
  -5   3   5    6.40    0.70
   4  -3  -5  134.89    2.90
  -4   3   5  125.39    5.10
   3  -3  -5   48.10    1.50
  -3   3   5   41.70    2.50
   2  -3  -5   27.40    1.40
  -2   3   5   28.00    3.40
   1  -3  -5  142.69    3.40
  -1   3   5  144.79    6.60
   0  -3  -5   38.50    1.30
   0   3   5   41.30    2.70
  -1  -3  -5   38.80    1.50
   1   3   5   34.80    2.70
  -2  -3  -5   19.80    0.90
   2   3   5   17.20    3.40
  -3  -3  -5   33.80    1.40
   3   3   5   47.20    4.80
  -4  -3  -5   37.40    1.50
   4   3   5   39.20    4.60
  -5  -3  -5   75.39    1.70
   5   3   5   74.29    1.80
  -6  -3  -5   14.40    0.70
   6   3   5   14.70    0.70
  -7  -3  -5  171.78    3.40
   7   3   5  169.48    3.30
  -8  -3  -5   41.00    1.50
   8   3   5   39.90    1.50
  -9  -3  -5   10.90    0.80
   9   3   5   12.10    0.80
 -10  -3  -5   60.09    2.20
  10   3   5   63.09    2.90
  11   3   5    9.00    1.10
  10  -4  -5   57.99    2.40
 -10   4   5   52.69    1.60
   9  -4  -5    1.40    0.60
  -9   4   5    1.50    0.50
   8  -4  -5   21.40    1.10
  -8   4   5   23.30    1.00
   7  -4  -5  254.27    8.00
  -7   4   5  274.67    8.60
   6  -4  -5  194.98    4.70
  -6   4   5  205.98    5.70
   5  -4  -5    7.90    0.60
  -5   4   5    8.80    1.10
   4  -4  -5   50.09    1.50
  -4   4   5   46.30    1.90
   3  -4  -5   24.20    2.00
  -3   4   5   27.10    3.70
   2  -4  -5    4.00    1.80
  -2   4   5    9.30    2.70
   1  -4  -5   45.20    5.70
  -1   4   5  137.09    6.60
   0  -4  -5  101.89    6.20
   0   4   5  109.29    5.80
  -1  -4  -5  250.57   10.30
  -2  -4  -5    6.00    1.50
   2   4   5    9.10    3.30
  -3  -4  -5    0.00    2.40
   3   4   5    3.30    0.70
  -4  -4  -5   69.89    4.90
   4   4   5   88.29    2.00
  -5  -4  -5  140.09    7.70
   5   4   5  129.39    2.90
  -6  -4  -5  203.38    5.10
   6   4   5  210.98    4.10
  -7  -4  -5   12.20    0.90
   7   4   5   14.90    0.80
  -8  -4  -5   20.70    0.90
   8   4   5   18.00    0.90
  -9  -4  -5   86.09    2.50
   9   4   5   84.99    3.10
 -10  -4  -5    1.30    0.60
  10   4   5    0.90    0.60
   9  -5  -5    2.10    0.70
  -9   5   5    1.30    0.50
   8  -5  -5    1.70    1.20
  -8   5   5    0.40    0.60
   7  -5  -5    0.50    0.80
  -7   5   5    1.20    1.10
   6  -5  -5   55.19    2.10
  -6   5   5   46.60    3.80
   5  -5  -5  147.59    3.80
  -5   5   5  159.98    4.30
   4  -5  -5    1.80    0.60
  -4   5   5    1.70    0.70
   3  -5  -5    0.90    1.10
  -3   5   5    1.00    1.30
   2  -5  -5    2.40    1.90
  -2   5   5    4.00    1.50
   1  -5  -5    9.90    5.60
  -1   5   5   12.50    1.30
   0  -5  -5   38.90    6.30
   0   5   5   27.10    1.40
   1   5   5    0.60    1.00
  -2  -5  -5    4.60    2.20
   2   5   5    2.60    1.60
  -3  -5  -5    0.00    2.40
   3   5   5    0.70    0.70
   4   5   5    1.60    0.80
   5   5   5   62.59    1.80
  -6  -5  -5   23.70    1.40
   6   5   5   23.10    1.40
  -7  -5  -5    1.80    0.70
   7   5   5    1.70    0.50
  -8  -5  -5    1.60    0.50
   8   5   5    1.70    0.50
  -9  -5  -5    8.60    0.90
   9   5   5    9.80    0.70
   8  -6  -5   22.70    2.00
  -8   6   5   19.50    2.10
   7  -6  -5   10.70    0.90
  -7   6   5    5.80    1.00
   6  -6  -5  100.59    3.20
  -6   6   5   96.19    2.90
   5  -6  -5  141.79    4.40
  -5   6   5   37.20    2.70
   4  -6  -5    8.40    1.10
  -4   6   5    9.00    1.30
   3  -6  -5    6.80    1.50
  -3   6   5    9.10    1.70
   2  -6  -5   13.70    2.30
  -2   6   5   13.00    2.70
  -1   6   5    0.40    1.00
   0  -6  -5  221.28   12.50
   0   6   5  191.28   11.60
   1   6   5   13.90    1.70
   2   6   5   28.60    1.90
  -3  -6  -5    8.70    1.50
   3   6   5   11.00    1.10
  -4  -6  -5    6.00    0.90
   4   6   5    7.40    0.80
  -5  -6  -5  218.98   12.20
   5   6   5  227.68    7.50
  -6  -6  -5    0.00    0.70
   6   6   5    0.00    0.50
  -7  -6  -5    0.70    0.90
   7   6   5    0.80    0.70
   6  -7  -5    1.40    0.90
   5  -7  -5   19.00    1.50
  -5   7   5   15.90    1.00
   4  -7  -5   14.00    1.40
  -4   7   5   15.50    1.30
   3  -7  -5   18.40    1.30
  -3   7   5   23.30    2.40
   2  -7  -5    0.00    1.40
  -2   7   5    1.50    4.10
  -1   7   5    2.20    1.40
   0   7   5   33.30    2.00
   1   7   5    0.40    1.10
   2   7   5    1.40    0.60
  -3  -7  -5    1.50    0.70
   3   7   5    0.20    0.50
  -4  -7  -5    0.00    0.90
   4   7   5    0.50    0.70
  -5  -7  -5   34.20    1.60
   5   7   5   32.80    1.50
 -12   0   6   46.40    1.90
 -11   0   6    4.20    2.20
 -10   0   6   21.90    1.80
  -9   0   6    0.00    1.50
  -8   0   6  766.22   28.30
  -7   0   6    0.10    0.60
  -6   0   6    6.30    0.60
  -5   0   6    0.30    0.70
  -4   0   6   24.20    1.40
  -3   0   6    0.80    0.70
  -2   0   6   28.10    1.30
  -1   0   6    0.70    0.50
   0   0   6  475.25   11.70
   1   0   6    0.00    0.90
   2   0   6   28.60    5.00
   3   0   6    0.20    0.70
   4   0   6   67.09    2.90
   5   0   6    0.00    1.30
   6   0   6    2.50    0.80
   7   0   6    0.10    1.20
   8   0   6  449.06   16.90
   9   0   6    0.00    1.50
  10   0   6    3.50    1.20
  11   0   6    0.00    1.10
   9  -1  -6   56.09    2.30
  -9   1   6   58.89    2.20
   8  -1  -6  319.87    8.50
  -8   1   6  320.37    8.70
   7  -1  -6  105.19    2.40
  -7   1   6  105.29    3.30
   6  -1  -6    0.80    0.40
  -6   1   6    0.90    0.70
   5  -1  -6    1.00    0.60
  -5   1   6    1.20    1.00
   4  -1  -6   69.09    1.80
  -4   1   6   68.29    2.30
   3  -1  -6  254.97    5.90
  -3   1   6  258.87    5.80
   2  -1  -6  840.82   23.60
  -2   1   6  846.92   19.20
   1  -1  -6   25.70    1.30
  -1   1   6   28.60    1.50
   0  -1  -6    2.30    0.90
   0   1   6    7.90    2.30
  -1  -1  -6    0.00    1.10
   1   1   6  167.78    7.50
  -2  -1  -6  174.58    5.10
   2   1   6  208.68    9.00
  -3  -1  -6   82.89    3.00
   3   1   6   86.29    3.20
  -4  -1  -6   11.30    1.00
   4   1   6   19.60    1.50
  -5  -1  -6   32.10    1.40
   5   1   6   33.90    2.20
  -6  -1  -6   60.39    1.70
   6   1   6   60.39    2.20
  -7  -1  -6    5.30    0.70
   7   1   6    6.30    1.10
  -8  -1  -6  187.18    5.20
   8   1   6  176.28    5.20
  -9  -1  -6  126.39    5.20
   9   1   6  119.09    4.30
 -10  -1  -6    0.50    1.90
  10   1   6    1.80    2.60
 -11  -1  -6   47.90    3.20
  11   1   6   41.20    3.00
  11  -2  -6    9.20    1.40
 -11   2   6   14.80    1.30
  10  -2  -6   49.80    1.90
 -10   2   6   48.20    1.70
   9  -2  -6  139.29    3.60
  -9   2   6  147.89    3.60
   8  -2  -6   79.39    2.00
  -8   2   6   82.09    2.10
   7  -2  -6  231.48    5.20
  -7   2   6  229.98    5.30
   6  -2  -6   40.30    1.30
  -6   2   6   35.80    1.20
   5  -2  -6   18.20    0.90
  -5   2   6   13.80    1.50
   4  -2  -6   38.70    1.40
  -4   2   6   34.20    2.20
   3  -2  -6   41.80    1.30
  -3   2   6   38.20    1.60
   2  -2  -6  181.68    7.70
  -2   2   6  180.58    6.40
   1  -2  -6   30.10    2.00
  -1   2   6   21.40    2.00
   0  -2  -6    0.20    0.60
   0   2   6    0.20    1.70
  -1  -2  -6  384.46   10.10
   1   2   6   24.70    5.60
  -2  -2  -6  259.27    7.80
   2   2   6  276.07   16.10
  -3  -2  -6  295.57    6.80
   3   2   6  286.37   12.20
  -4  -2  -6    0.90    0.60
   4   2   6    0.80    1.50
  -5  -2  -6    5.40    0.50
   5   2   6    5.50    0.70
  -6  -2  -6   66.79    1.60
   6   2   6   67.69    2.10
  -7  -2  -6   92.39    2.40
   7   2   6   90.19    2.60
  -8  -2  -6   51.99    2.20
   8   2   6   53.29    2.10
  -9  -2  -6   66.09    2.60
   9   2   6   70.49    2.70
  10   2   6    1.70    1.00
 -11  -2  -6    0.00    0.90
  11   2   6    0.00    1.70
  11  -3  -6   45.90    3.20
 -11   3   6   48.70    3.50
  10  -3  -6    2.00    0.50
 -10   3   6    1.30    0.80
   9  -3  -6  144.49    4.00
  -9   3   6  148.79    3.60
   8  -3  -6    2.60    0.60
  -8   3   6    3.00    0.80
   7  -3  -6  127.39    3.70
  -7   3   6  125.39    2.70
   6  -3  -6  173.48    3.90
  -6   3   6  170.38    3.30
   5  -3  -6    0.50    0.60
  -5   3   6    1.70    0.60
   4  -3  -6    2.70    0.50
  -4   3   6    3.00    0.90
   3  -3  -6   12.30    1.30
  -3   3   6    8.70    2.40
   2  -3  -6   56.89    2.00
  -2   3   6   57.29    4.70
   1  -3  -6   71.79    3.20
  -1   3   6  102.79    5.20
   0  -3  -6   23.20    1.70
   0   3   6   20.00    2.20
  -1  -3  -6    1.80    1.20
   1   3   6   11.40    2.70
  -2  -3  -6    4.70    1.00
   2   3   6   10.60    2.40
  -3  -3  -6    3.90    0.80
   3   3   6    5.20    1.80
  -4  -3  -6    0.80    0.60
   4   3   6    1.10    0.70
  -5  -3  -6    2.70    0.50
   5   3   6    2.00    0.60
  -6  -3  -6   15.70    0.80
   6   3   6   16.30    0.90
  -7  -3  -6   17.70    0.80
   7   3   6   20.00    1.00
  -8  -3  -6    1.60    0.80
   8   3   6    0.00    0.70
  -9  -3  -6   40.80    1.70
   9   3   6   39.70    1.60
  10   3   6  161.28    5.30
  10  -4  -6   94.19    5.30
 -10   4   6   97.79    5.40
   9  -4  -6    0.90    1.10
  -9   4   6    0.80    0.80
   8  -4  -6   17.00    1.20
  -8   4   6   19.60    1.60
   7  -4  -6   37.70    1.30
  -7   4   6   37.10    1.70
   6  -4  -6  121.99    3.20
  -6   4   6  123.69    3.20
   5  -4  -6   22.60    1.00
  -5   4   6   26.50    1.00
   4  -4  -6   53.59    2.20
  -4   4   6   50.19    2.90
   3  -4  -6    0.50    1.60
  -3   4   6    1.40    2.00
   2  -4  -6    4.60    1.40
  -2   4   6    6.00    1.50
   1  -4  -6   62.69    4.10
  -1   4   6   46.70    1.80
   0  -4  -6   25.20    1.50
   0   4   6   22.30    1.10
  -1  -4  -6   50.49    2.60
   1   4   6   53.09    2.30
  -2  -4  -6    0.00    0.60
   2   4   6    0.40    1.60
  -3  -4  -6   27.60    2.60
   3   4   6   30.50    1.90
  -4  -4  -6   46.10    3.80
   4   4   6   44.10    1.60
  -5  -4  -6    0.60    0.60
   5   4   6    0.40    0.70
  -6  -4  -6   59.49    1.70
   6   4   6   62.99    1.40
  -7  -4  -6    3.90    0.70
   7   4   6    4.30    0.70
  -8  -4  -6    3.70    1.40
   8   4   6    3.30    0.90
  -9  -4  -6   31.20    1.50
   9   4   6   31.30    1.50
  10   4   6    2.10    1.10
   9  -5  -6    7.00    1.30
  -9   5   6    7.70    0.80
   8  -5  -6    7.40    1.20
  -8   5   6    7.30    1.20
   7  -5  -6    6.30    0.60
  -7   5   6    6.90    0.90
   6  -5  -6   66.69    2.10
  -6   5   6   66.39    1.70
   5  -5  -6   64.39    1.80
  -5   5   6   64.59    2.20
   4  -5  -6    8.40    0.70
  -4   5   6   10.00    1.00
   3  -5  -6    4.60    1.60
  -3   5   6    5.70    2.20
   2  -5  -6   34.50    5.40
  -2   5   6   19.40    1.80
  -1   5   6   55.59    2.20
   0  -5  -6    1.00    2.10
   0   5   6    5.20    2.60
   1   5   6    5.50    0.90
  -2  -5  -6    0.00    1.60
   2   5   6    1.20    0.90
  -3  -5  -6   13.80    2.30
   3   5   6   42.80    2.40
   4   5   6    0.10    0.90
  -5  -5  -6    5.50    0.70
   5   5   6    6.40    0.70
  -6  -5  -6   57.29    1.70
   6   5   6   48.00    1.40
  -7  -5  -6    3.30    0.60
   7   5   6    3.60    0.60
  -8  -5  -6    3.20    0.70
   8   5   6    5.00    2.70
   9   5   6    0.60    2.40
   7  -6  -6    0.30    0.80
  -7   6   6    1.00    0.70
   6  -6  -6  151.98    4.70
  -6   6   6  153.88    3.60
   5  -6  -6    7.10    0.80
  -5   6   6    9.40    0.80
   4  -6  -6    4.40    1.20
  -4   6   6   16.70    1.10
   3  -6  -6    0.90    0.80
  -3   6   6    0.90    0.80
  -2   6   6    0.70    1.10
  -1   6   6   45.10    2.00
   0  -6  -6    0.00    2.20
   0   6   6    2.30    1.30
  -1  -6  -6    1.10    2.60
   1   6   6    1.60    1.30
   2   6   6    1.70    0.70
  -3  -6  -6    1.70    1.00
   3   6   6    0.80    0.70
   4   6   6    3.60    0.90
  -5  -6  -6    3.70    0.70
   5   6   6    2.80    0.60
  -6  -6  -6   33.80    1.90
   6   6   6   33.40    1.20
  -7  -6  -6    0.20    0.40
   7   6   6    0.80    0.50
  -5   7   6   26.40    1.20
   4  -7  -6    6.40    1.60
  -4   7   6    3.40    2.40
  -3   7   6   11.20    2.20
   2  -7  -6    0.00    2.20
  -2   7   6    0.00    2.80
  -1   7   6    7.60    1.40
   0   7   6    0.40    0.70
   1   7   6   12.70    1.40
   2   7   6   24.20    1.40
  -3  -7  -6    0.90    0.90
   3   7   6    0.30    0.60
   4   7   6   23.00    0.90
   5   7   6   10.90    1.50
 -11   0   7   24.40    1.70
 -10   0   7    0.20    1.00
  -9   0   7   25.50    1.90
  -8   0   7    0.10    1.70
  -7   0   7    8.90    1.50
  -6   0   7    0.20    0.60
  -5   0   7  293.17    7.50
  -4   0   7    0.70    1.00
  -3   0   7  154.78    6.90
  -2   0   7    1.10    1.90
  -1   0   7   17.00    2.00
   0   0   7    0.00    1.60
   1   0   7   36.90    2.80
   2   0   7    0.20    1.10
   3   0   7   55.19    2.80
   4   0   7    0.20    2.00
   5   0   7   34.80    1.40
   6   0   7    0.60    0.80
   7   0   7  173.58    5.00
   8   0   7    0.50    1.40
   9   0   7    6.50    1.60
  11  -1  -7    3.50    1.20
 -11   1   7    3.90    1.00
  10  -1  -7    5.80    1.40
 -10   1   7    6.90    1.10
   9  -1  -7    2.80    0.90
  -9   1   7    2.20    1.10
   8  -1  -7    3.00    0.70
  -8   1   7    0.50    0.80
   7  -1  -7    8.20    0.70
  -7   1   7    7.90    1.00
   6  -1  -7   17.50    0.80
  -6   1   7   17.60    1.00
   5  -1  -7    1.90    0.50
  -5   1   7    2.40    0.80
   4  -1  -7    0.70    0.70
  -4   1   7    0.60    1.00
   3  -1  -7   33.10    1.30
  -3   1   7   27.10    2.40
   2  -1  -7   31.70    1.80
  -2   1   7   56.09    4.00
   1  -1  -7    8.10    1.30
  -1   1   7    7.10    1.90
   0  -1  -7    4.30    1.40
   0   1   7    2.40    2.50
  -1  -1  -7   91.69    2.70
   1   1   7  119.59    7.40
  -2  -1  -7   48.10    1.60
   2   1   7   51.79    4.70
  -3  -1  -7   13.40    1.20
   3   1   7   23.80    2.00
  -4  -1  -7    1.40    1.30
   4   1   7    1.20    1.40
  -5  -1  -7    0.30    0.70
   5   1   7    0.10    0.70
  -6  -1  -7   24.50    1.20
   6   1   7   26.90    1.60
  -7  -1  -7  144.19    6.00
   7   1   7  137.69    4.80
  -8  -1  -7    9.60    1.80
   8   1   7    7.00    1.50
  -9  -1  -7    7.10    1.10
   9   1   7    5.80    1.80
 -10  -1  -7    0.00    1.20
  10   1   7    2.60    1.10
 -11  -1  -7   39.20    2.70
  11   1   7   41.00    2.70
  11  -2  -7    8.40    1.20
 -11   2   7    0.00    1.60
  10  -2  -7   10.00    0.80
 -10   2   7   11.70    0.90
   9  -2  -7  116.39    3.40
  -9   2   7  124.19    3.40
   8  -2  -7   16.10    0.90
  -8   2   7   18.80    1.00
   7  -2  -7   88.59    2.10
  -7   2   7   88.19    2.60
   6  -2  -7   64.09    1.70
  -6   2   7   59.99    1.80
   5  -2  -7    1.40    0.50
  -5   2   7    0.90    0.60
   4  -2  -7    1.20    0.60
  -4   2   7    2.10    0.90
   3  -2  -7    3.90    1.30
  -3   2   7    2.10    1.10
   2  -2  -7   80.39    4.00
  -2   2   7  178.58    5.10
   1  -2  -7   83.29    5.80
  -1   2   7   92.39    3.90
   0  -2  -7    1.60    1.60
   0   2   7    5.30    2.60
  -1  -2  -7    2.60    1.40
   1   2   7    2.40    3.10
  -2  -2  -7    0.70    0.80
   2   2   7    8.30    3.00
  -3  -2  -7  229.48    4.90
   3   2   7  255.67   10.90
  -4  -2  -7    5.00    0.50
   4   2   7    6.60    0.80
  -5  -2  -7   91.59    2.10
   5   2   7   95.99    3.00
  -6  -2  -7   11.70    0.90
   6   2   7   15.20    1.30
  -7  -2  -7   84.59    2.70
   7   2   7   90.99    3.30
  -8  -2  -7   27.80    1.40
   8   2   7   25.50    1.80
   9   2   7   55.19    2.90
 -10  -2  -7    7.10    1.40
  10  -3  -7    0.70    0.50
 -10   3   7    0.20    0.90
   9  -3  -7    1.50    0.60
  -9   3   7    2.50    1.00
   8  -3  -7    9.20    0.60
  -8   3   7    8.90    1.10
   7  -3  -7    0.90    0.50
  -7   3   7    1.20    0.90
   6  -3  -7    3.40    0.60
  -6   3   7    2.70    0.70
   5  -3  -7    3.30    0.50
  -5   3   7    1.70    0.80
   4  -3  -7    2.80    0.60
  -4   3   7    2.10    1.60
   3  -3  -7    2.40    0.90
  -3   3   7    2.00    1.50
   2  -3  -7   45.80    2.80
  -2   3   7   46.90    4.80
   1  -3  -7   42.70    2.50
  -1   3   7   51.49    5.30
   0  -3  -7   10.30    1.30
   0   3   7   10.00    2.00
  -1  -3  -7   19.10    2.30
   1   3   7    1.80    2.30
  -2  -3  -7    0.80    1.40
   2   3   7    0.00    3.00
  -3  -3  -7    2.10    1.10
   3   3   7    0.90    1.60
  -4  -3  -7   11.30    0.70
   4   3   7    9.90    0.80
  -5  -3  -7   77.19    1.70
   5   3   7   74.69    2.00
  -6  -3  -7   53.99    1.40
   6   3   7   49.80    1.60
  -7  -3  -7    3.30    0.70
   7   3   7    3.90    0.70
  -8  -3  -7   56.69    2.80
   8   3   7   53.99    1.50
   9   3   7    7.50    1.10
 -10  -3  -7    0.60    0.80
  10   3   7    0.40    0.70
  10  -4  -7   34.50    2.40
 -10   4   7   33.60    2.20
   9  -4  -7   26.70    1.40
  -9   4   7   24.80    1.40
   8  -4  -7    1.80    0.60
  -8   4   7    1.00    0.70
   7  -4  -7   93.89    2.70
  -7   4   7   93.19    2.70
   6  -4  -7  192.38    5.90
  -6   4   7  191.08    4.30
   5  -4  -7    6.00    0.90
  -5   4   7    4.80    1.60
   4  -4  -7   11.10    1.70
  -4   4   7    5.20    2.00
   3  -4  -7   17.40    1.60
  -3   4   7   19.00    2.00
   2  -4  -7   30.00    1.60
  -2   4   7   25.20    1.40
   1  -4  -7  163.48    4.70
  -1   4   7  150.28    3.20
   0  -4  -7   22.70    1.30
   0   4   7   20.80    1.00
  -1  -4  -7    0.00    1.40
   1   4   7    0.00    0.50
  -2  -4  -7   31.50    1.90
   2   4   7   31.20    2.00
  -3  -4  -7   72.39    3.40
   3   4   7   75.29    2.30
  -4  -4  -7  185.18    3.90
   4   4   7  190.48    3.60
  -5  -4  -7    4.10    0.70
   5   4   7    4.80    0.70
  -6  -4  -7  109.79    2.80
   6   4   7  104.69    2.60
  -7  -4  -7   15.70    1.10
   7   4   7   14.70    1.00
   8   4   7    3.70    0.80
  -9  -4  -7   41.90    2.50
   9   4   7   34.60    1.50
   8  -5  -7    0.40    0.50
  -8   5   7    0.50    0.50
   7  -5  -7    4.60    0.60
  -7   5   7    4.30    0.50
   6  -5  -7   28.80    1.40
  -6   5   7   33.60    1.10
   5  -5  -7   17.70    0.90
  -5   5   7   16.80    0.90
   4  -5  -7    9.10    0.80
  -4   5   7    8.50    2.90
   3  -5  -7   23.60    1.40
  -3   5   7   13.40    2.00
   2  -5  -7   18.80    2.10
  -2   5   7    9.40    1.30
   1  -5  -7    0.60    1.40
  -1   5   7    2.30    1.10
   0   5   7   43.20    3.10
   1   5   7    0.60    0.70
   2   5   7    2.00    2.00
   3   5   7   13.10    1.60
  -4  -5  -7   32.90    1.70
   4   5   7   34.80    1.30
  -5  -5  -7   44.00    1.30
   5   5   7   47.80    1.50
  -6  -5  -7    5.50    0.70
   6   5   7    4.90    0.80
  -7  -5  -7    4.20    0.60
   7   5   7    3.50    0.90
  -8  -5  -7   47.10    1.90
   8   5   7   40.00    1.80
  -7   6   7    6.80    0.70
   6  -6  -7   35.50    2.30
  -6   6   7   40.20    1.40
   5  -6  -7  180.68    7.00
  -5   6   7  192.18    5.50
   4  -6  -7    1.60    0.60
  -4   6   7    0.70    0.90
   3  -6  -7    2.70    1.20
  -3   6   7    2.30    1.10
  -2   6   7    9.90    2.30
  -1   6   7    0.30    1.50
   0   6   7   19.10    2.10
   1   6   7    0.10    2.70
   2   6   7   14.90    1.20
   3   6   7    5.60    0.70
  -4  -6  -7   70.99    3.10
   4   6   7   78.39    2.40
  -5  -6  -7   70.79    2.00
   5   6   7   65.89    1.60
  -6  -6  -7    8.30    0.70
   6   6   7    8.40    0.60
  -4   7   7   64.49    4.20
  -3   7   7   27.30    1.60
  -2   7   7    2.20    0.80
  -1   7   7    1.40    1.10
   0   7   7    3.70    1.00
   1   7   7    4.00    1.10
   2   7   7    0.20    0.90
   3   7   7    3.20    0.80
  -4  -7  -7   13.10    1.40
 -11   0   8    0.40    0.50
 -10   0   8    1.80    0.80
  -9   0   8    0.00    1.00
  -8   0   8  192.78   10.70
  -7   0   8    0.10    1.30
  -6   0   8   26.20    3.40
  -5   0   8    0.00    1.10
  -4   0   8  110.29    7.10
  -3   0   8    0.00    3.60
  -2   0   8  234.68   10.70
  -1   0   8    0.10    2.20
   0   0   8   68.59    3.20
   1   0   8    1.50    1.40
   2   0   8    9.80    1.70
   3   0   8    0.00    1.30
   4   0   8   92.99    2.70
   5   0   8    0.00    0.70
   6   0   8  162.48    4.70
   7   0   8    0.00    1.30
   8   0   8  151.88    6.50
  11  -1  -8    7.00    0.80
 -11   1   8    5.60    0.80
  10  -1  -8   75.09    3.30
 -10   1   8   75.49    3.30
   9  -1  -8   35.10    2.20
  -9   1   8   28.90    1.80
   8  -1  -8   56.39    2.60
  -8   1   8   59.09    2.50
   7  -1  -8    1.40    0.60
  -7   1   8    0.40    0.70
   6  -1  -8    4.90    0.60
  -6   1   8    5.50    0.90
   5  -1  -8   99.49    3.40
  -5   1   8  107.19    3.40
   4  -1  -8   57.79    1.70
  -4   1   8   56.59    2.50
   3  -1  -8   44.70    2.20
  -3   1   8   48.90    2.70
   2  -1  -8   39.20    4.10
  -2   1   8  106.59    3.70
   1  -1  -8   16.20    2.40
  -1   1   8   19.50    1.90
   0  -1  -8   11.10    1.70
   0   1   8   10.80    1.60
  -1  -1  -8    2.60    1.30
   1   1   8    3.60    2.40
  -2  -1  -8   40.40    2.30
   2   1   8   49.00    5.20
  -3  -1  -8    1.30    1.40
   3   1   8    2.90    1.20
  -4  -1  -8    0.60    0.90
   4   1   8    0.60    0.90
  -5  -1  -8    1.30    1.20
   5   1   8    0.00    1.30
  -6  -1  -8   58.59    3.00
   6   1   8   50.79    3.20
  -7  -1  -8   27.90    2.10
   7   1   8   34.50    2.50
  -8  -1  -8   10.90    1.20
   8   1   8   11.60    1.70
  -9  -1  -8    2.20    1.10
   9   1   8    5.40    1.40
 -10  -1  -8   12.40    1.20
  10   1   8   11.00    1.10
  10  -2  -8    3.00    0.90
 -10   2   8    5.10    1.30
   9  -2  -8   20.00    1.10
  -9   2   8   23.50    1.40
   8  -2  -8    3.80    0.60
  -8   2   8    4.90    0.90
   7  -2  -8   92.69    2.50
  -7   2   8   93.19    4.40
   6  -2  -8    0.70    0.50
  -6   2   8    0.40    0.90
   5  -2  -8   34.50    2.00
  -5   2   8   25.40    1.90
   4  -2  -8   22.50    2.10
  -4   2   8   78.19    5.10
   3  -2  -8  215.18   11.90
  -3   2   8  213.68    7.50
   2  -2  -8    3.70    1.70
  -2   2   8    1.50    1.10
   1  -2  -8    0.00    2.70
  -1   2   8   17.20    3.20
   0  -2  -8    4.80    2.90
   0   2   8    1.30    3.50
   1   2   8   43.00    7.70
  -2  -2  -8    0.00    1.60
  -3  -2  -8    0.40    0.80
   3   2   8    1.80    0.90
  -4  -2  -8    2.50    0.60
   4   2   8    2.60    0.80
  -5  -2  -8   81.99    3.80
   5   2   8   89.79    2.90
  -6  -2  -8   24.00    1.70
   6   2   8   22.80    1.30
  -7  -2  -8   70.39    4.90
   7   2   8   73.09    2.50
  -8  -2  -8   65.89    3.30
   8   2   8   72.89    2.70
  -9  -2  -8   33.40    1.80
   9   2   8   34.30    2.80
 -10  -2  -8    9.60    1.40
 -10   3   8    4.50    1.00
   9  -3  -8   16.50    1.10
  -9   3   8   15.70    1.10
   8  -3  -8    4.40    0.60
  -8   3   8    4.40    0.80
   7  -3  -8    0.60    0.60
  -7   3   8    0.90    0.70
   6  -3  -8   21.60    0.90
  -6   3   8   15.90    1.20
   5  -3  -8    1.60    0.60
  -5   3   8    2.50    1.00
   4  -3  -8   17.10    1.20
  -4   3   8   17.50    1.30
   3  -3  -8   24.60    1.80
  -3   3   8   27.70    1.50
   2  -3  -8  107.99    3.90
  -2   3   8  169.78    7.80
   1  -3  -8    3.30    1.20
  -1   3   8    2.40    2.60
   0  -3  -8    5.30    1.10
   0   3   8    1.40    1.90
  -1  -3  -8    1.90    1.10
   1   3   8    8.80    1.30
  -2  -3  -8   15.60    1.30
   2   3   8   17.00    1.40
  -3  -3  -8   12.30    1.00
   3   3   8   14.50    1.30
  -4  -3  -8    1.40    0.60
   4   3   8    0.10    1.00
  -5  -3  -8   25.60    1.10
   5   3   8   24.30    1.40
  -6  -3  -8    0.90    0.80
   6   3   8    0.00    0.90
  -7  -3  -8   21.20    1.60
   7   3   8   24.10    1.20
  -8  -3  -8   27.20    3.20
   8   3   8   22.30    1.40
  -9  -3  -8    6.70    1.10
   9   3   8   10.50    1.40
   9  -4  -8    0.80    0.50
  -9   4   8    0.30    0.70
   8  -4  -8    3.00    0.60
  -8   4   8    2.00    0.60
   7  -4  -8   10.80    0.90
  -7   4   8    9.10    0.80
   6  -4  -8    7.20    0.70
  -6   4   8    8.70    1.10
   5  -4  -8    9.20    0.90
  -5   4   8    9.90    1.70
   4  -4  -8  122.59    5.00
  -4   4   8  150.28    3.60
   3  -4  -8   21.60    1.50
  -3   4   8   46.80    2.40
   2  -4  -8   50.79    2.90
  -2   4   8   58.89    5.80
   1  -4  -8   16.80    1.40
  -1   4   8   18.00    1.30
   0  -4  -8    4.00    1.50
   0   4   8    8.20    1.20
  -1  -4  -8   22.40    1.70
   1   4   8   21.40    1.50
  -2  -4  -8    8.50    1.30
   2   4   8    9.30    2.30
  -3  -4  -8    0.00    1.10
   3   4   8    0.10    0.70
  -4  -4  -8    0.10    0.60
   4   4   8    0.50    0.60
  -5  -4  -8   15.20    1.10
   5   4   8   15.30    0.80
  -6  -4  -8    6.30    1.10
   6   4   8    6.00    0.80
  -7  -4  -8   23.30    2.10
   7   4   8   20.30    0.90
  -8  -4  -8    0.00    0.90
   8   4   8    0.20    0.60
   8  -5  -8   14.20    0.90
  -8   5   8   12.30    0.90
   7  -5  -8    0.80    0.60
  -7   5   8    0.40    0.50
   6  -5  -8    0.20    0.50
  -6   5   8    0.40    0.50
   5  -5  -8    0.90    0.50
  -5   5   8    1.70    0.90
   4  -5  -8    0.70    0.80
  -4   5   8    1.20    0.90
   3  -5  -8  121.89    5.10
  -3   5   8  109.69    2.90
   2  -5  -8   20.50    1.90
  -2   5   8   20.90    1.50
   1  -5  -8    7.30    1.40
  -1   5   8    7.30    1.10
   0  -5  -8    0.20    1.20
   0   5   8    2.20    1.00
  -1  -5  -8    1.40    1.00
   1   5   8    0.00    2.90
  -2  -5  -8    0.10    2.20
   2   5   8    3.80    2.20
  -3  -5  -8    0.00    1.40
   3   5   8    0.00    0.90
  -4  -5  -8   21.50    1.00
   4   5   8   21.30    1.30
  -5  -5  -8    1.00    0.60
   5   5   8    1.00    0.70
  -6  -5  -8    0.00    0.70
   6   5   8    0.80    0.50
  -7  -5  -8    1.20    0.70
   7   5   8    1.20    0.50
  -6   6   8   14.30    1.30
   5  -6  -8    0.70    0.50
  -5   6   8    0.20    0.80
   4  -6  -8    3.80    0.80
  -4   6   8    3.00    0.90
   3  -6  -8   31.10    2.30
  -3   6   8   34.30    3.40
   2  -6  -8    1.30    1.50
  -2   6   8    0.00    1.80
   1  -6  -8    6.00    1.90
  -1   6   8    5.80    1.50
   0   6   8   93.99    4.30
   1   6   8    0.90    1.50
   2   6   8   19.90    1.50
   3   6   8    0.00    2.40
   4   6   8    0.10    0.50
  -5  -6  -8    4.60    1.00
   5   6   8    5.10    0.50
  -2   7   8    0.30    0.80
   1   7   8    5.30    1.20
   2   7   8    7.30    1.50
 -10   0   9    0.40    0.70
  -9   0   9   19.30    1.60
  -8   0   9    0.10    1.60
  -7   0   9    3.70    2.10
  -6   0   9    0.60    2.00
  -5   0   9    4.80    1.90
  -4   0   9    0.00    1.40
  -3   0   9  127.79    8.00
  -2   0   9    2.70    2.30
   0   0   9    3.80    2.90
   1   0   9  304.37   12.50
   2   0   9    0.00    3.50
   3   0   9    2.00    1.70
   4   0   9    0.70    0.70
   5   0   9    0.30    0.80
   6   0   9    0.40    0.80
   7   0   9   17.70    2.00
   8   0   9    0.40    0.90
   9   0   9   33.60    2.80
  10   0   9    0.00    0.60
  10  -1  -9   27.50    2.40
 -10   1   9   25.10    1.30
   9  -1  -9    1.90    0.90
  -9   1   9    1.70    0.80
   8  -1  -9    0.40    1.80
  -8   1   9    1.00    0.80
   7  -1  -9   13.80    1.20
  -7   1   9   15.00    2.30
   6  -1  -9    3.00    0.90
  -6   1   9    4.40    1.30
   5  -1  -9    4.30    0.80
  -5   1   9    1.90    1.60
   4  -1  -9   24.60    1.50
  -4   1   9   27.70    3.00
   3  -1  -9   38.20    3.60
  -3   1   9   66.89    3.80
   2  -1  -9   48.00    2.20
  -2   1   9   52.19    3.70
   1  -1  -9   61.49    3.50
  -1   1   9   75.19    3.40
   0  -1  -9    4.20    2.60
   0   1   9    0.70    1.60
  -1  -1  -9   41.20    4.90
   1   1   9   47.80    3.90
  -2  -1  -9    7.40    3.10
   2   1   9    5.50    1.90
  -3  -1  -9   64.89    9.40
   3   1   9   52.89    3.30
  -4  -1  -9    3.60    1.10
   4   1   9    2.20    1.40
  -5  -1  -9    6.70    1.80
   5   1   9    9.60    1.60
  -6  -1  -9    5.10    1.20
   6   1   9   10.30    1.60
  -7  -1  -9   51.09    2.30
   7   1   9   53.89    2.90
  -8  -1  -9    0.60    0.80
   8   1   9    0.50    1.50
  -9  -1  -9    3.50    1.00
   9   1   9    3.80    1.70
  10  -2  -9   20.00    1.40
 -10   2   9   19.30    1.80
   9  -2  -9    1.30    0.80
  -9   2   9    1.20    0.70
   8  -2  -9    9.40    0.70
  -8   2   9   10.20    0.90
   7  -2  -9    0.30    0.70
  -7   2   9    3.20    1.30
   6  -2  -9    2.70    1.20
  -6   2   9    2.50    1.30
   5  -2  -9   52.69    3.50
  -5   2   9   31.20    3.00
   4  -2  -9   10.20    1.10
  -4   2   9    7.60    1.30
   3  -2  -9   45.50    2.60
  -3   2   9   37.80    2.40
   2  -2  -9   41.40    4.70
  -2   2   9  291.37   12.00
   1  -2  -9    4.20    1.80
  -1   2   9    4.70    1.60
   0  -2  -9  278.87   10.90
   0   2   9  341.27   20.00
  -1  -2  -9   16.30    1.70
   1   2   9   25.10    2.80
  -2  -2  -9    0.90    2.60
   2   2   9    1.90    3.90
  -3  -2  -9    0.00    1.00
   3   2   9    0.30    1.40
  -4  -2  -9   11.40    0.90
   4   2   9   10.10    1.20
  -5  -2  -9    0.00    1.30
   5   2   9    0.00    0.90
  -6  -2  -9    4.20    1.70
   6   2   9    2.90    1.10
  -7  -2  -9   16.50    2.10
   7   2   9   12.40    1.50
  -8  -2  -9    1.80    2.20
   8   2   9    0.30    1.50
  -9  -2  -9    1.10    1.20
   9   2   9    2.20    1.30
   9  -3  -9   23.40    1.20
  -9   3   9   20.00    1.90
   8  -3  -9    7.30    0.70
  -8   3   9    6.50    0.80
   7  -3  -9   50.09    1.90
  -7   3   9   51.69    2.20
   6  -3  -9    5.80    0.70
  -6   3   9    5.40    1.10
   5  -3  -9    0.80    0.70
  -5   3   9    0.70    1.20
   4  -3  -9   10.40    1.40
  -4   3   9   10.80    1.20
   3  -3  -9    0.00    1.80
  -3   3   9    1.70    1.20
   2  -3  -9   87.19    3.70
  -2   3   9   81.99    4.00
   1  -3  -9  144.19    4.10
  -1   3   9  136.49    4.10
   0  -3  -9    0.00    1.40
   0   3   9    3.80    1.20
  -1  -3  -9   63.29    2.30
   1   3   9   62.09    3.40
  -2  -3  -9   18.20    1.50
   2   3   9   26.10    2.40
  -3  -3  -9   27.60    1.60
   3   3   9   27.30    2.70
  -4  -3  -9    0.90    0.80
   4   3   9    1.50    0.90
  -5  -3  -9    2.40    0.60
   5   3   9    2.50    0.80
  -6  -3  -9    6.00    0.90
   6   3   9    8.50    0.90
   7   3   9   22.60    1.50
  -8  -3  -9   24.40    2.30
   8   3   9   21.70    1.90
  -9  -3  -9   61.89    3.90
   9   3   9   71.09    4.20
   8  -4  -9    2.60    0.70
  -8   4   9    3.90    0.80
   7  -4  -9    3.70    0.60
  -7   4   9    4.30    1.50
   6  -4  -9   36.70    1.80
  -6   4   9   34.20    1.70
   5  -4  -9    0.90    0.90
  -5   4   9    0.90    0.90
   4  -4  -9   57.49    2.70
  -4   4   9   61.19    2.10
  -3   4   9   24.30    3.90
  -2   4   9   13.40    1.70
  -1   4   9   60.19    2.10
   0  -4  -9    3.70    2.20
   0   4   9    1.20    1.10
  -1  -4  -9    0.00    1.10
   1   4   9    0.00    1.40
  -2  -4  -9   13.50    1.50
   2   4   9   11.50    1.20
  -3  -4  -9   12.60    0.90
   3   4   9   15.60    0.90
  -4  -4  -9    5.60    0.70
   4   4   9    5.40    0.60
  -5  -4  -9   11.80    1.10
   5   4   9   13.70    0.80
  -6  -4  -9    2.70    1.60
   6   4   9    6.70    0.70
  -7  -4  -9    4.20    0.60
   7   4   9    6.70    0.80
  -8  -4  -9    1.70    1.20
   8   4   9    3.10    0.90
  -7   5   9    7.50    0.90
   6  -5  -9    4.80    1.90
  -6   5   9    7.00    0.80
   5  -5  -9    6.40    0.60
  -5   5   9    8.80    1.20
   4  -5  -9    1.30    0.80
  -4   5   9    1.60    0.80
  -3   5   9  164.88    5.00
   2  -5  -9   66.09    2.90
  -2   5   9   67.99    3.20
   1  -5  -9   14.00    1.50
  -1   5   9    9.00    1.70
   0  -5  -9    0.40    0.80
   0   5   9    1.10    1.50
  -1  -5  -9    4.20    1.30
   1   5   9    0.80    2.40
  -2  -5  -9    0.00    1.80
   2   5   9    0.00    1.90
  -3  -5  -9   88.09    3.60
   3   5   9   21.70    3.40
  -4  -5  -9    9.20    1.10
   4   5   9   12.60    1.10
  -5  -5  -9    0.20    0.40
   5   5   9    0.20    0.70
  -6  -5  -9   15.90    1.00
   6   5   9   14.70    1.20
  -5   6   9   31.40    2.70
   4  -6  -9    2.60    0.70
  -4   6   9    2.20    0.90
   3  -6  -9   13.70    1.00
  -3   6   9   11.70    1.60
  -2   6   9    0.00    3.50
   1  -6  -9    0.80    1.50
  -1   6   9    0.90    1.40
   0   6   9    3.20    1.60
   1   6   9    1.00    1.40
   2   6   9    0.30    2.60
  -3  -6  -9   21.20    1.50
   3   6   9   21.80    1.90
  -4  -6  -9   12.50    0.80
   4   6   9   12.80    0.90
  -9   0  10    0.00    2.00
  -8   0  10   18.60    2.30
  -7   0  10    2.40    1.90
  -6   0  10  166.98    7.00
  -5   0  10    1.90    1.70
  -4   0  10    8.10    2.90
  -3   0  10    0.00    7.40
   2   0  10   10.70    2.30
   3   0  10    0.00    2.30
   4   0  10    0.40    1.60
   5   0  10    0.00    1.00
   6   0  10  111.79    3.90
   7   0  10    0.90    0.90
   8   0  10    8.00    0.70
   9   0  10    0.70    0.80
 -10   1  10   35.00    2.70
   9  -1 -10   12.70    1.40
  -9   1  10   10.70    1.10
   8  -1 -10   30.30    2.90
  -8   1  10   31.30    3.10
   7  -1 -10   14.20    1.80
  -7   1  10   13.80    2.20
   6  -1 -10  160.58    9.30
  -6   1  10  167.98    9.70
   5  -1 -10    1.00    0.60
  -5   1  10    0.00    1.90
   4  -1 -10    3.90    0.70
  -4   1  10    3.70    1.60
   3  -1 -10    8.80    1.20
  -3   1  10    6.40    1.10
  -2   1  10    0.70    1.80
  -1   1  10  213.18   11.90
   0   1  10  911.31   53.59
   1   1  10  126.69    7.50
   2   1  10    0.00    8.30
   3   1  10    0.80    3.90
  -4  -1 -10    0.00    2.70
   4   1  10    2.00    1.60
  -5  -1 -10   11.40    2.10
   5   1  10   14.80    2.10
  -6  -1 -10   37.60    2.20
   6   1  10   34.80    2.90
  -7  -1 -10    0.80    1.40
   7   1  10    2.30    3.90
  -8  -1 -10    4.40    1.20
   8   1  10    8.80    1.80
  -9  -1 -10    5.30    0.90
   9   1  10    2.20    0.90
  -9   2  10   16.50    1.20
   8  -2 -10    0.20    1.20
  -8   2  10    0.00    1.00
   7  -2 -10   60.79    4.10
  -7   2  10   69.99    3.40
   6  -2 -10   29.70    3.10
  -6   2  10   29.60    1.90
   5  -2 -10   30.20    1.40
  -5   2  10   24.30    1.90
   4  -2 -10    0.70    2.10
  -4   2  10    0.00    1.50
   3  -2 -10   27.10    1.40
  -3   2  10   34.30    2.50
   2  -2 -10    9.90    1.30
  -2   2  10    5.90    1.70
   1  -2 -10  106.79    4.40
  -1   2  10  101.79    4.10
   0  -2 -10   79.19    3.20
   0   2  10   89.39    4.80
  -1  -2 -10    4.20    1.50
   1   2  10    2.50    2.30
  -2  -2 -10  227.28   12.10
   2   2  10  208.78    9.00
  -3  -2 -10    0.00    3.30
   3   2  10    1.70    1.40
  -4  -2 -10   18.70    2.80
   4   2  10   17.30    2.10
  -5  -2 -10   51.69    4.60
   5   2  10   60.09    3.10
  -6  -2 -10   13.20    1.80
   6   2  10    7.20    1.50
  -7  -2 -10   50.39    3.60
   7   2  10   52.39    3.50
  -8  -2 -10    7.40    1.40
   8   2  10    6.00    1.50
   8  -3 -10    0.70    0.50
  -8   3  10    1.20    1.00
   7  -3 -10   49.70    2.20
  -7   3  10   49.30    2.10
   6  -3 -10   83.79    3.40
  -6   3  10   82.09    3.30
   5  -3 -10   44.50    3.90
  -5   3  10   56.59    2.70
   4  -3 -10    1.40    2.20
  -4   3  10    0.20    1.80
   3  -3 -10    4.60    3.10
  -3   3  10    4.30    1.00
   2  -3 -10  130.49    5.70
  -2   3  10  144.09    4.60
   1  -3 -10  126.39    5.10
  -1   3  10  130.79    3.90
   0  -3 -10   20.10    2.00
   0   3  10   15.30    1.50
  -1  -3 -10  200.38    7.70
   1   3  10   54.89    4.60
  -2  -3 -10   43.90    2.40
   2   3  10   23.50    2.80
   3   3  10   11.70    2.20
  -4  -3 -10   28.20    2.60
   4   3  10   26.50    2.00
  -5  -3 -10    6.40    1.40
   5   3  10    1.50    1.40
  -6  -3 -10    9.70    3.00
   6   3  10    7.40    1.80
  -7  -3 -10    3.80    1.20
   7   3  10    6.00    1.10
  -8  -3 -10    1.00    1.50
   8   3  10    1.40    0.70
   7  -4 -10    0.90    0.60
  -7   4  10    0.00    0.90
   6  -4 -10    7.40    0.70
  -6   4  10   14.70    2.20
   5  -4 -10    1.40    1.70
  -5   4  10    0.20    0.90
   4  -4 -10    4.90    1.50
  -4   4  10    4.40    0.80
   3  -4 -10    0.00    2.70
  -3   4  10   11.30    1.10
  -2   4  10   10.10    1.40
  -1   4  10    2.60    1.50
   0   4  10    1.10    1.10
  -1  -4 -10  177.98    6.80
   1   4  10  151.88    5.10
  -2  -4 -10   18.60    1.80
   2   4  10   19.90    1.30
  -3  -4 -10  106.09    3.40
   3   4  10   85.79    3.10
  -4  -4 -10   19.10    1.00
   4   4  10   21.00    1.20
  -5  -4 -10    4.60    0.70
   5   4  10    4.00    0.90
  -6  -4 -10   25.20    1.50
   6   4  10   22.10    1.30
  -7  -4 -10    0.00    0.60
   7   4  10    0.80    1.00
  -6   5  10    0.00    1.70
   5  -5 -10   21.50    2.20
  -5   5  10   21.80    1.30
   4  -5 -10    6.40    1.20
  -4   5  10    4.70    0.70
  -3   5  10    7.20    1.10
  -2   5  10   55.09    2.80
  -1   5  10    3.60    1.60
   0   5  10    2.40    1.80
  -2  -5 -10  127.79    7.20
   2   5  10  138.89    7.90
  -3  -5 -10    0.80    0.60
   3   5  10    1.30    0.70
  -4  -5 -10    1.60    0.40
   4   5  10    0.30    1.00
  -5  -5 -10    3.40    1.10
   5   5  10    5.20    1.00
  -1   6  10    3.60    1.40
   0   6  10    3.80    1.60
   1   6  10   13.50    3.20
   2   6  10   25.60    2.70
  -9   0  11    4.70    2.00
  -7   0  11   45.10    3.10
  -6   0  11    1.00    1.50
  -5   0  11    4.70    1.30
  -4   0  11    2.40    3.20
  -3   0  11    8.10    2.80
  -1   0  11  390.06   25.30
   0   0  11    0.00    7.30
   4   0  11    0.00    1.90
   5   0  11  135.59    7.90
   7   0  11    4.40    1.00
   8   0  11    0.00    0.70
   9  -1 -11   16.00    1.20
  -9   1  11   13.10    1.60
   8  -1 -11   13.10    1.50
  -8   1  11    8.30    1.30
   7  -1 -11    9.90    1.90
   6  -1 -11    2.00    1.30
  -6   1  11    1.00    1.00
   5  -1 -11  134.99    5.90
  -5   1  11  124.69    4.30
   4  -1 -11  102.49    4.70
  -4   1  11   97.39    5.70
   3  -1 -11  152.28    6.40
   2  -1 -11  123.99    7.70
   1  -1 -11  523.85   20.40
  -1   1  11  198.98   36.30
   0   1  11   13.10    5.70
  -1  -1 -11    7.60    3.80
   1   1  11   12.90    4.20
  -2  -1 -11    0.00    3.20
   2   1  11    0.00    4.30
  -3  -1 -11    1.90    3.90
   3   1  11    1.00    3.30
  -4  -1 -11    0.00    2.00
   4   1  11    0.00    4.40
  -5  -1 -11   64.69    3.20
   5   1  11  106.49    8.10
  -6  -1 -11    6.20    1.20
   6   1  11   14.00    3.00
  -7  -1 -11    0.20    0.70
   7   1  11    0.30    0.90
  -8  -1 -11    0.00    1.30
   8   1  11    0.10    0.80
   8  -2 -11    3.10    1.10
  -8   2  11    5.10    0.90
   7  -2 -11    3.20    1.50
  -7   2  11    4.10    0.70
   6  -2 -11   17.30    1.10
  -6   2  11   13.50    1.80
   5  -2 -11   12.40    1.00
  -5   2  11   16.10    1.50
   4  -2 -11    1.90    1.50
  -4   2  11    0.00    1.90
   3  -2 -11    3.10    1.80
  -3   2  11    0.00    3.00
   2  -2 -11   73.39    5.30
  -2   2  11   74.79    5.80
   1  -2 -11   14.60    2.90
  -1   2  11    5.60    1.60
   0  -2 -11  189.28   10.20
   0   2  11  156.08    6.10
  -1  -2 -11   11.30    1.60
   1   2  11   14.30    1.80
  -2  -2 -11    7.20    2.30
   2   2  11    7.80    3.90
  -3  -2 -11    4.70    3.50
   4   2  11   63.49    4.50
  -5  -2 -11    0.00    1.40
   5   2  11    0.40    1.20
  -6  -2 -11    7.30    1.50
   6   2  11    4.00    1.10
   7   2  11    7.30    0.90
   7  -3 -11    0.90    1.10
  -7   3  11    0.00    1.30
   6  -3 -11    4.20    1.10
  -6   3  11    5.20    1.40
   5  -3 -11    4.30    1.80
  -5   3  11    3.20    1.30
   4  -3 -11   71.19    5.00
  -4   3  11   72.49    3.60
   3  -3 -11    8.80    2.30
  -3   3  11    9.40    1.40
  -2   3  11  204.78    5.30
  -1   3  11   86.99    5.30
   0   3  11   26.60    4.90
  -1  -3 -11   51.49    3.40
   1   3  11   42.00    3.20
  -2  -3 -11   20.80    2.30
   2   3  11   17.50    2.10
   3   3  11    1.00    1.60
   4   3  11   11.90    1.70
  -5  -3 -11   22.20    3.20
   5   3  11   19.60    1.60
  -6  -3 -11    5.20    0.90
   6   3  11    4.20    0.70
  -7  -3 -11    2.00    0.80
   7   3  11    1.40    0.80
   6  -4 -11    0.40    0.60
  -6   4  11    0.50    0.70
   5  -4 -11   35.40    3.00
  -5   4  11   39.30    2.00
   4  -4 -11   23.30    2.30
  -4   4  11   27.90    1.80
  -3   4  11    0.40    0.80
  -2   4  11   20.80    2.10
  -1   4  11   12.00    1.80
   0   4  11    3.50    1.20
   1   4  11   73.19    3.30
   2   4  11   10.90    1.00
   3   4  11   16.40    1.40
   4   4  11    1.70    0.80
  -5  -4 -11    0.00    1.10
   5   4  11    0.70    0.90
  -6  -4 -11    0.90    1.30
   6   4  11    0.20    0.80
   4  -5 -11    7.40    1.10
  -4   5  11    7.50    0.80
   3  -5 -11   17.40    1.70
  -3   5  11   39.90    1.50
  -2   5  11   70.79    4.70
  -1   5  11    0.00    3.70
   1   5  11   23.20    1.80
  -2  -5 -11   31.80    2.20
   2   5  11   26.20    1.30
   3   5  11   34.10    2.40
  -8   0  12    4.30    1.30
  -6   0  12    4.10    1.00
  -5   0  12    0.30    1.10
  -4   0  12   11.70    3.70
  -3   0  12    0.00    1.80
  -2   0  12    1.90    1.90
   5   0  12    0.00    1.10
   6   0  12    1.50    0.80
   7   0  12    0.20    0.90
   8  -1 -12    5.40    1.90
   7  -1 -12    2.30    1.40
  -7   1  12    0.00    1.00
   6  -1 -12   15.70    1.40
  -6   1  12   11.60    1.00
   5  -1 -12    3.20    1.70
  -5   1  12    2.40    1.20
   4  -1 -12    6.60    3.20
  -4   1  12    3.40    1.10
   3  -1 -12    9.60    2.80
  -3   1  12   19.60    3.70
   2  -1 -12    6.00    2.20
  -2   1  12    4.70    2.30
  -1   1  12    0.00    1.70
  -2  -1 -12    5.80    5.60
  -3  -1 -12   21.80    3.30
   3   1  12   14.00    3.10
  -4  -1 -12   40.70    3.00
   4   1  12   46.70    3.00
  -5  -1 -12    0.20    0.80
   5   1  12    0.30    2.60
  -6  -1 -12    2.00    0.80
   6   1  12    4.10    0.90
   7   1  12    1.80    0.70
   7  -2 -12    0.20    0.90
  -7   2  12    0.50    0.70
   6  -2 -12    1.20    0.90
  -6   2  12    1.20    1.50
   5  -2 -12    2.80    1.10
  -5   2  12    2.10    1.00
   4  -2 -12   21.90    2.20
  -4   2  12   25.90    3.80
  -3   2  12    5.40    1.20
  -2   2  12    1.70    2.20
  -1   2  12    9.80    3.60
   0   2  12    8.50    2.50
  -2  -2 -12    0.00    2.90
  -3  -2 -12   24.10    3.50
  -4  -2 -12    4.50    1.30
  -5  -2 -12    0.70    1.50
  -6  -2 -12   24.20    1.30
   6   2  12   17.90    1.80
   6  -3 -12    0.00    1.00
  -6   3  12    0.50    0.80
   5  -3 -12    2.00    0.40
  -5   3  12    1.80    1.10
  -4   3  12   13.00    1.80
  -3   3  12    1.30    0.90
  -2   3  12    6.00    1.30
  -1   3  12   16.90    2.30
   1   3  12   82.49    5.30
   2   3  12   45.10    3.20
   3   3  12   16.20    1.20
  -4  -3 -12   20.50    2.40
   4   3  12   12.20    1.20
  -5  -3 -12    7.60    1.00
   5   3  12    8.50    0.80
   5  -4 -12    0.00    1.40
  -5   4  12    0.00    1.50
   4  -4 -12    0.00    1.00
  -4   4  12    0.20    0.50
  -3   4  12    9.30    0.80
  -2   4  12    8.60    1.00
  -1   4  12    4.50    1.00
   0   4  12    5.00    1.20
  -1  -4 -12    9.90    1.30
   1   4  12    9.70    1.00
   2   4  12    3.30    0.70
   3   4  12    9.20    0.90
   4   4  12    5.50    1.00
  -1   5  12    8.00    1.10
   0   5  12    1.40    0.80
  -6   0  13    0.70    1.30
  -4   0  13    0.40    2.40
  -3   0  13    8.70    1.40
  -2   0  13    0.00    1.30
  -1   0  13   51.89    4.90
   0   0  13    3.40    2.40
   1   0  13   49.90    4.90
   2   0  13    4.00    2.60
   3   0  13    0.00    3.40
   4   0  13    0.90    2.30
   5   0  13   10.30    1.40
   6  -1 -13    1.60    0.80
  -5   1  13    3.90    1.10
   4  -1 -13    0.00    3.50
  -4   1  13    0.70    1.60
   3  -1 -13    1.80    2.00
   2  -1 -13    0.70    3.90
  -1   1  13    0.60    2.30
  -2  -1 -13    0.40    4.80
   2   1  13    4.50    2.50
  -3  -1 -13    8.70    1.40
   3   1  13    3.40    3.30
  -4  -1 -13    1.30    0.60
   4   1  13    0.00    2.30
   6  -2 -13    6.60    1.00
  -3   2  13    1.50    2.00
  -2   2  13    2.80    2.10
  -1   2  13    2.70    2.50
  -3  -2 -13    3.00    1.20
  -4  -2 -13   13.60    1.10
   5   2  13    0.30    0.50
   4  -3 -13    0.00    1.10
  -4   3  13    1.60    1.30
  -3   3  13    0.80    1.10
  -2   3  13    0.00    1.20
  -1   3  13    3.70    1.00
   0   3  13    3.00    1.10
   1   3  13    2.20    1.10
   2   3  13   14.90    1.50
   3   3  13   11.70    1.00
  -4  -3 -13    1.90    0.90
  -2   4  13    0.60    0.70
  -1   4  13    4.40    0.90
   0   4  13   18.00    1.50
  -4   0  14    4.20    1.00
  -3   0  14    0.00    1.50
  -2   0  14   93.29    5.90
  -1   0  14    0.40    1.80
   1   0  14    0.00    2.10
   2   0  14    3.50    1.90
   3   0  14    0.00    1.80
   4  -1 -14   12.80    2.40
   3  -1 -14    2.60    2.80
  -3   1  14    1.40    1.70
   2  -1 -14    0.20    2.60
  -2   1  14    0.10    1.90
  -2   2  14    0.00    1.50
   0   0   0    0.00    0.00
_computing_structure_solution     'SHELXT 2014/5 (Sheldrick, 2014)'
;
_shelx_hkl_checksum     64483
_shelx_res_file
;
TITL Uppu17Twin4 in P2(1)/n
    shelx.res
    created by SHELXL-2018/1 at 18:16:52 on 11-May-2022
CELL  1.54184  10.8740   7.0136  12.2891   90.000   92.313   90.000
ZERR     4.00   0.0008   0.0006   0.0012    0.000    0.005    0.000
LATT   1
SYMM  1/2 - X, 1/2 + Y, 1/2 - Z
SFAC  C    H    N    O
UNIT  36 40 8 16
MERG   2
FMAP   2
PLAN   20
SIZE     0.040   0.090   0.320
EQIV $1 x-1/2, -y+1/2, z-1/2
HTAB N1 O3_$1
HTAB N1 O3A_$1
OMIT     2   0   6
OMIT    -2   0   2
ACTA
CONF
BOND   $H
L.S.  10
TEMP  -183
WGHT    0.092600    0.781600
FVAR       0.63311   0.49966
O1    4    0.295514    0.214755    0.643859    11.00000    0.01957    0.04236 =
         0.03124    0.00127    0.00555   -0.00222
O2    4    0.841604    0.403020    0.477761    11.00000    0.01491    0.03695 =
         0.03592    0.00211    0.00603   -0.00328
PART    1
O3    4    0.666650    0.433708    0.744313    21.00000    0.03555    0.05193 =
         0.02727   -0.00852    0.00272   -0.00269
O4    4    0.832466    0.309602    0.681265    21.00000    0.01879    0.07830 =
         0.03745    0.01007   -0.00310   -0.00507
PART    2
O3A   4    0.672213    0.305578    0.760599   -21.00000    0.03311    0.05215 =
         0.02750    0.00227   -0.00263   -0.00822
O4A   4    0.807327    0.481269    0.685874   -21.00000    0.02362    0.04778 =
         0.03851   -0.00805    0.00141   -0.01111
PART    0
N1    3    0.347655    0.180029    0.467935    11.00000    0.01627    0.03244 =
         0.02509   -0.00110    0.00124   -0.00460
H1N   2    0.322534    0.144520    0.402810    11.00000   -1.20000
N2    3    0.720340    0.369220    0.675316    11.00000    0.01877    0.04022 =
         0.03491    0.00801   -0.00227   -0.00449
C1    1    0.472624    0.234577    0.474670    11.00000    0.01640    0.02315 =
         0.03482    0.00260    0.00226    0.00063
C2    1    0.535467    0.277068    0.571683    11.00000    0.01719    0.02536 =
         0.03203    0.00296    0.00481   -0.00105
AFIX  43
H2    2    0.495195    0.269873    0.638738    11.00000   -1.20000
AFIX   0
C3    1    0.659336    0.330857    0.569633    11.00000    0.01958    0.02749 =
         0.02755    0.00244    0.00145    0.00016
C4    1    0.722417    0.344748    0.472913    11.00000    0.01561    0.02371 =
         0.03679    0.00384    0.00614   -0.00046
C5    1    0.657027    0.299060    0.376812    11.00000    0.02290    0.03105 =
         0.02990    0.00190    0.00813    0.00025
AFIX  43
H5    2    0.696789    0.305718    0.309488    11.00000   -1.20000
AFIX   0
C6    1    0.534909    0.244068    0.377911    11.00000    0.02226    0.02827 =
         0.02611   -0.00276    0.00289    0.00094
AFIX  43
H6    2    0.492590    0.212081    0.311263    11.00000   -1.20000
AFIX   0
C7    1    0.267571    0.172864    0.550717    11.00000    0.01770    0.02595 =
         0.03456    0.00381    0.00193    0.00016
C8    1    0.139227    0.108318    0.516244    11.00000    0.01769    0.03374 =
         0.04326   -0.00163    0.00162   -0.00339
AFIX 137
H8A   2    0.102811    0.039286    0.576348    11.00000   -1.50000
H8B   2    0.143220    0.024068    0.452865    11.00000   -1.50000
H8C   2    0.088432    0.219750    0.497165    11.00000   -1.50000
AFIX   0
C9    1    0.901540    0.416822    0.375107    11.00000    0.01918    0.03965 =
         0.03425    0.00109    0.00866   -0.00218
AFIX 137
H9A   2    0.906509    0.289913    0.342208    11.00000   -1.50000
H9B   2    0.984699    0.468291    0.387608    11.00000   -1.50000
H9C   2    0.854022    0.501614    0.325949    11.00000   -1.50000
AFIX   0
HKLF 4
REM  Uppu17Twin4 in P2(1)/n
REM R1 =  0.0588 for    1360 Fo > 4sig(Fo)  and  0.0730 for all    1675 data
REM    160 parameters refined using      0 restraints
END
WGHT      0.0926      0.7816
REM Highest difference peak  0.278,  deepest hole -0.346,  1-sigma level  0.077
Q1    1   0.7391  0.5337  0.2844  11.00000  0.05    0.28
Q2    1   0.1164  0.1351  0.4318  11.00000  0.05    0.27
Q3    1   0.0231  0.3268  0.5724  11.00000  0.05    0.26
Q4    1   0.0788  0.1773  0.5691  11.00000  0.05    0.26
Q5    1   1.0560  0.3416  0.3764  11.00000  0.05    0.25
Q6    1   0.4789  0.3671  0.7163  11.00000  0.05    0.25
Q7    1   0.6876  0.3972  0.3940  11.00000  0.05    0.22
Q8    1  -0.0084  0.1889  0.5029  11.00000  0.05    0.22
Q9    1   0.7971  0.4769  0.7798  11.00000  0.05    0.22
Q10   1   0.1179 -0.0194  0.5028  11.00000  0.05    0.21
Q11   1   0.7194  0.4228  0.2230  11.00000  0.05    0.21
Q12   1   0.9574  0.2014  0.6622  11.00000  0.05    0.21
Q13   1   0.9818  0.1131  0.3161  11.00000  0.05    0.21
Q14   1   0.3034  0.2693  0.7412  11.00000  0.05    0.21
Q15   1   0.3811  0.2982  0.6581  11.00000  0.05    0.21
Q16   1   0.9544  0.6445  0.3227  11.00000  0.05    0.21
Q17   1   0.8510  0.6481  0.6218  11.00000  0.05    0.20
Q18   1   0.2539 -0.0259  0.6427  11.00000  0.05    0.20
Q19   1   0.8401  0.1695  0.3676  11.00000  0.05    0.20
Q20   1   0.0635  0.2021  0.6814  11.00000  0.05    0.20
;
_shelx_res_checksum     51313
