# Supplementary material for: N-(4-Meth­oxy-3-nitro­phen­yl)acetamide
Source: IUCrdata. 2023 Apr 4;8(Pt 4):x230298. doi: 10.1107/S2414314623002985 (PMC10162034; doi:10.1107/S2414314623002985)
Supplement: Supplementary file 2 [file x-08-x230298-Isup2.hkl]

data_I                                                                          
_shelx_title ' Uppu17Twin4 in P2(1)/n'                                          
_shelx_refln_list_code          4                                               
_shelx_F_calc_maximum      162.94                                               
_exptl_crystal_F_000       440.00                                               
_reflns_d_resolution_high  0.8238                                               
                                                                                
loop_                                                                           
 _space_group_symop_operation_xyz                                               
 'x, y, z'                                                                      
 '-x+1/2, y+1/2, -z+1/2'                                                        
 '-x, -y, -z'                                                                   
 'x-1/2, -y-1/2, z-1/2'                                                         
                                                                                
_cell_length_a    10.8740                                                       
_cell_length_b     7.0136                                                       
_cell_length_c    12.2891                                                       
_cell_angle_alpha  90.000                                                       
_cell_angle_beta   92.313                                                       
_cell_angle_gamma  90.000                                                       
                                                                                
_shelx_F_squared_multiplier     1.000                                           
                                                                                
loop_                                                                           
 _refln_index_h                                                                 
 _refln_index_k                                                                 
 _refln_index_l                                                                 
 _refln_F_squared_calc                                                          
 _refln_F_squared_meas                                                          
 _refln_F_squared_sigma                                                         
 _refln_observed_status                                                         
   2   0   0       8270.15       7053.86       218.52 o                         
   4   0   0        158.87        190.08         4.99 o                         
   6   0   0       4295.93       4560.05        98.05 o                         
   8   0   0         72.04         80.58         3.24 o                         
  10   0   0        393.99        336.27        14.72 o                         
   1   1   0        144.90        111.14         3.87 o                         
   2   1   0         49.51         42.03         5.61 o                         
   3   1   0          1.28          4.73         0.78 o                         
   4   1   0        117.92        130.48         2.73 o                         
   5   1   0          8.48          9.91         1.02 o                         
   6   1   0         33.02         48.09         4.24 o                         
   7   1   0          0.15          1.91         1.12 o                         
   8   1   0         98.66         87.44         2.09 o                         
   9   1   0         11.60         12.42         1.38 o                         
  10   1   0         35.96         36.89         3.87 o                         
  11   1   0        120.95        117.16         5.51 o                         
  12   1   0         35.52         42.41         4.99 o                         
   0   2   0      11226.38      10677.16       309.44 o                         
   1   2   0      26549.56      24678.27       453.27 o                         
   2   2   0         13.34         43.65         1.49 o                         
   3   2   0        106.97         93.39         2.99 o                         
   4   2   0       1123.32       1183.08        18.45 o                         
   5   2   0       1257.49       1338.16        20.81 o                         
   6   2   0        369.78        392.71         7.36 o                         
   7   2   0        281.93        314.63         6.41 o                         
   8   2   0         13.62         20.96         2.37 o                         
   9   2   0        156.88        125.17         2.55 o                         
  10   2   0        153.04        132.84         3.59 o                         
  11   2   0        128.27        134.64         3.59 o                         
  12   2   0         44.34         35.63         2.52 o                         
   1   3   0         32.30         58.20         1.85 o                         
   2   3   0         68.26         68.29         2.09 o                         
   3   3   0         57.67         68.65         2.34 o                         
   4   3   0        441.59        462.16        22.33 o                         
   5   3   0         60.13         56.88         6.24 o                         
   6   3   0         61.29         64.27         6.61 o                         
   7   3   0         17.91         25.55         1.75 o                         
   8   3   0        186.32        189.51         3.08 o                         
   9   3   0          2.53          2.92         1.14 o                         
  10   3   0         95.95         93.90         5.24 o                         
  11   3   0          8.11          4.01         1.38 o                         
  12   3   0         33.26         38.67         4.99 o                         
   0   4   0          1.19          4.26         2.55 o                         
   1   4   0       1455.95       1613.35        36.41 o                         
   2   4   0       1235.86        859.57       355.85 o                         
   3   4   0        343.29        355.40        10.60 o                         
   4   4   0        411.32        446.32         9.73 o                         
   5   4   0          6.35          7.04         0.96 o                         
   6   4   0         51.11         57.95         1.38 o                         
   7   4   0        154.95        155.49         9.60 o                         
   8   4   0        121.57        111.77         2.52 o                         
   9   4   0         76.56         65.31         2.02 o                         
  10   4   0         25.27         26.15         1.43 o                         
  11   4   0         13.99         17.16         1.56 o                         
   1   5   0          5.59          5.99         2.49 o                         
   2   5   0         27.37         35.68         3.49 o                         
   3   5   0          9.95         12.47         2.00 o                         
   4   5   0        135.11        138.69         3.24 o                         
   5   5   0        149.13        160.84         3.12 o                         
   6   5   0         21.14         21.33         1.75 o                         
   7   5   0         79.13         91.80         2.27 o                         
   8   5   0        125.73        130.17        14.71 o                         
   9   5   0        111.50        107.97         7.98 o                         
  10   5   0          8.29          6.74         1.75 o                         
   0   6   0          0.74          1.25         2.99 o                         
   1   6   0         83.65         74.35         5.24 o                         
   2   6   0        616.96        487.43        19.96 o                         
   3   6   0         10.87         11.98         2.49 o                         
   4   6   0          1.96          2.25         1.50 o                         
   5   6   0          5.25          4.79         2.25 o                         
   6   6   0          5.99          7.17         2.25 o                         
   7   6   0        189.42        200.77        18.34 o                         
   8   6   0          2.27          2.61         1.49 o                         
   2   7   0          1.01          0.25         3.24 o                         
   3   7   0         15.95         15.72         3.74 o                         
   4   7   0          3.90          2.25         2.74 o                         
   5   7   0         13.88         11.73         1.75 o                         
   6   7   0         11.21         12.03         3.49 o                         
   7   7   0         41.91         20.71         3.24 o                         
   1   8   0          0.54          1.50         4.24 o                         
   2   8   0         73.97         70.10         4.24 o                         
   3   8   0         88.75         70.10         3.99 o                         
   4   8   0         67.45         58.63         6.49 o                         
 -11   0   1        771.70        736.39        28.19 o                         
  -9   0   1         63.09         62.37         3.74 o                         
  -7   0   1          2.89          4.24         1.75 o                         
  -5   0   1       1756.38       1792.34        42.66 o                         
  -3   0   1         30.01         14.47         4.49 o                         
  -1   0   1       4669.77       2263.56        96.30 o                         
   1   0   1        820.09        803.25        42.16 o                         
   3   0   1       1160.06       1047.97        25.45 o                         
   5   0   1       6423.73       6870.49       178.60 o                         
   7   0   1       1436.74       1557.86        42.16 o                         
   9   0   1         43.97         47.15         7.73 o                         
 -12   1   1         18.68         27.69         4.24 o                         
 -11   1   1         34.15         44.24         6.24 o                         
 -10   1   1         25.66         31.57         1.76 o                         
  -9   1   1        118.42        126.10         2.65 o                         
  -8   1   1        153.13        160.92         2.81 o                         
  -7   1   1       1013.36       1020.12        17.37 o                         
  -6   1   1         69.46         74.71         2.15 o                         
  -5   1   1        255.78        230.72         9.73 o                         
  -4   1   1         25.40         22.46         1.23 o                         
  -3   1   1       1287.31       1252.29        59.25 o                         
  -2   1   1        111.82        101.40         2.95 o                         
  -1   1   1         65.67         51.83         2.08 o                         
   0   1   1       1224.49       1326.86       218.15 o                         
   1   1   1        261.30        246.56         6.95 o                         
   2   1   1       1163.87       1021.78        22.83 o                         
   3   1   1        110.62         84.53         7.11 o                         
   4   1   1          3.70          5.91         1.06 o                         
   5   1   1        154.78        125.08         2.81 o                         
   6   1   1         29.58         46.48         3.24 o                         
   7   1   1         66.15         38.77        11.10 o                         
   8   1   1         11.29         19.05         1.49 o                         
   9   1   1        139.10        131.45         3.65 o                         
  10   1   1          0.15          2.54         2.25 o                         
  11   1   1         27.08         28.21         3.74 o                         
  12   1   1         47.39         39.17        10.98 o                         
  13   1   1         18.12         29.69         4.24 o                         
 -12   2   1         88.64         83.87         3.59 o                         
 -11   2   1        297.49        316.57         7.05 o                         
 -10   2   1        265.68        236.67         5.49 o                         
  -9   2   1          3.23         13.65         1.23 o                         
  -8   2   1         16.60         17.21         1.06 o                         
  -7   2   1          0.11          2.79         1.25 o                         
  -6   2   1        167.68        166.19         3.09 o                         
  -5   2   1        704.51        784.10        12.99 o                         
  -4   2   1        600.31        602.85        10.55 o                         
  -3   2   1          3.19         49.47         3.99 o                         
  -2   2   1        186.22        146.88         3.90 o                         
  -1   2   1       3403.93       3368.98       296.84 o                         
   0   2   1        418.45        395.22        24.06 o                         
   1   2   1       9678.52       9114.44       251.20 o                         
   2   2   1        238.65        215.95         4.67 o                         
   3   2   1       1516.99       1525.30        70.73 o                         
   4   2   1        244.78        285.17         5.08 o                         
   5   2   1       1489.64       1625.37        26.29 o                         
   6   2   1       1900.35       2002.69        33.13 o                         
   7   2   1        129.76        142.07         3.43 o                         
   8   2   1        214.36        221.23         3.87 o                         
   9   2   1         86.16         87.39         3.62 o                         
  10   2   1         34.95         26.00         1.98 o                         
  11   2   1         31.36         27.10         2.01 o                         
  12   2   1         39.24         44.43         2.55 o                         
 -12   3   1         13.79          7.48         2.25 o                         
 -11   3   1          2.85          3.53         1.50 o                         
 -10   3   1          8.34          7.99         1.25 o                         
  -9   3   1         43.31         45.34         1.49 o                         
  -8   3   1        224.78        235.60         3.65 o                         
  -7   3   1         49.43         48.06         1.31 o                         
  -6   3   1        402.40        431.99         6.71 o                         
  -5   3   1          1.57          1.91         1.12 o                         
  -4   3   1        144.60        142.97         3.65 o                         
  -3   3   1         59.12         54.54         2.09 o                         
  -2   3   1         30.42         29.54         1.61 o                         
  -1   3   1         47.85         55.70         2.52 o                         
   0   3   1          0.37          1.57         1.38 o                         
   1   3   1       1495.78       1534.03        35.55 o                         
   2   3   1         50.12         47.80         1.67 o                         
   3   3   1        222.82        229.91         4.76 o                         
   4   3   1         80.63         81.69         3.74 o                         
   5   3   1         50.88         58.94         7.48 o                         
   6   3   1        226.07        211.79         5.11 o                         
   7   3   1         30.60         32.86         1.37 o                         
   8   3   1         47.99         48.61         2.37 o                         
   9   3   1        112.87        111.32         2.45 o                         
  10   3   1         38.88         46.71         1.85 o                         
  11   3   1          0.05          0.36         1.14 o                         
  12   3   1          1.54          4.20         1.85 o                         
 -11   4   1         11.71          9.72         2.74 o                         
 -10   4   1         72.38         76.67         5.11 o                         
  -9   4   1        114.71        104.08         2.63 o                         
  -8   4   1         46.58         52.07         1.67 o                         
  -7   4   1        159.76        160.41         5.11 o                         
  -6   4   1         13.32         15.16         1.14 o                         
  -5   4   1          8.26          7.55         1.50 o                         
  -4   4   1        307.10        378.97        16.70 o                         
  -3   4   1        267.45        261.18         5.95 o                         
  -2   4   1        924.35        965.36        47.40 o                         
  -1   4   1        291.02        317.66        14.59 o                         
   0   4   1          5.53          6.82         2.25 o                         
   1   4   1       1313.19       1454.30        64.86 o                         
   2   4   1       3385.06       3257.46        59.10 o                         
   3   4   1          3.21          2.16         1.56 o                         
   4   4   1        861.97        914.81        15.36 o                         
   5   4   1         21.02         17.33         1.25 o                         
   6   4   1         42.46         53.90         1.41 o                         
   7   4   1        256.43        262.81         5.99 o                         
   8   4   1        140.30        139.52         2.91 o                         
   9   4   1         67.34         65.54         2.29 o                         
  10   4   1         10.45         12.06         1.50 o                         
  11   4   1          0.91          0.63         1.49 o                         
 -10   5   1          0.21          0.00         1.50 o                         
  -9   5   1         20.77         19.36         1.93 o                         
  -8   5   1          0.14          0.64         1.20 o                         
  -7   5   1          2.52          3.24         1.75 o                         
  -6   5   1         52.98         60.46         2.09 o                         
  -5   5   1          6.14          6.91         1.62 o                         
  -4   5   1          0.25          2.49         1.50 o                         
  -3   5   1        153.46        174.19         3.85 o                         
  -2   5   1          1.48          3.95         1.75 o                         
  -1   5   1          3.41          2.30         1.49 o                         
   0   5   1        146.28        145.35         7.15 o                         
   1   5   1         12.01         13.97         3.99 o                         
   2   5   1        194.69        176.37         4.46 o                         
   3   5   1         38.38         41.70         1.39 o                         
   4   5   1         35.99         40.68         3.12 o                         
   5   5   1         26.07         32.68         1.75 o                         
   6   5   1          3.66          2.54         1.25 o                         
   7   5   1          0.98          2.17         1.14 o                         
   8   5   1          0.31          1.18         1.31 o                         
   9   5   1         12.54         11.81         1.31 o                         
  10   5   1         31.24         38.42         2.00 o                         
  -9   6   1          0.53          3.49         2.00 o                         
  -8   6   1        187.42        186.98         5.77 o                         
  -7   6   1         33.80         34.18         2.49 o                         
  -6   6   1         35.18         35.74         3.12 o                         
  -5   6   1         12.79         15.72         1.75 o                         
  -4   6   1          0.02          1.96         1.96 o                         
  -3   6   1        592.16        669.26        19.21 o                         
  -2   6   1         23.66         45.16         2.74 o                         
  -1   6   1         89.05         78.59         4.99 o                         
   0   6   1          1.38          5.24         3.24 o                         
   1   6   1          9.71         10.73         2.74 o                         
   2   6   1        443.92        190.58        10.48 o                         
   3   6   1        993.18        906.26        36.17 o                         
   4   6   1         38.41         49.59         2.05 o                         
   5   6   1          1.26          2.74         1.23 o                         
   6   6   1         18.43         15.09         1.41 o                         
   7   6   1          1.69          3.74         1.23 o                         
   8   6   1        131.93        127.88         7.10 o                         
   9   6   1          3.01          6.74         3.49 o                         
  -7   7   1          0.53          0.75         1.50 o                         
  -6   7   1         20.97         15.47         2.00 o                         
  -5   7   1         10.22          7.48         1.75 o                         
  -4   7   1         52.37         45.78         6.11 o                         
  -3   7   1         13.97         12.97         2.25 o                         
  -2   7   1         84.05         96.11         4.86 o                         
  -1   7   1         10.55          3.74         4.74 o                         
   0   7   1          4.63          6.24         8.98 o                         
   1   7   1          4.23          6.24         5.99 o                         
   2   7   1          4.08          7.73         2.99 o                         
   3   7   1         22.17         12.97         2.99 o                         
   4   7   1         57.50         60.20         3.24 o                         
   5   7   1          9.29          9.84         2.12 o                         
   6   7   1          5.98          7.86         1.28 o                         
   7   7   1          7.21          7.51         1.85 o                         
  -4   8   1         12.24         15.72         2.00 o                         
  -3   8   1         75.01         86.57         3.74 o                         
  -2   8   1        130.67        141.43         7.23 o                         
   3   8   1        228.98        247.96        13.97 o                         
   4   8   1        145.84         99.54         7.23 o                         
 -12   0   2          0.02          2.25         4.24 o                         
 -10   0   2        589.16        596.71        23.20 o                         
  -8   0   2        670.26        689.24        15.47 o                         
  -6   0   2        282.25        230.99         9.73 o                         
  -4   0   2        525.11        527.10        12.47 o                         
   0   0   2       7653.94       6537.24       366.71 o                         
   2   0   2          6.31         19.46         2.00 o                         
   4   0   2       1940.52       2028.58        53.14 o                         
   6   0   2       1132.77       1272.72        28.19 o                         
   8   0   2        285.61        304.34        15.22 o                         
  12   0   2          0.08          0.00         2.74 o                         
 -13   1   2        124.93        125.71         7.73 o                         
 -12   1   2         48.28         49.90         5.49 o                         
 -11   1   2          2.61          2.69         3.37 o                         
 -10   1   2         30.39         40.34         5.11 o                         
  -9   1   2         47.51         51.65         5.49 o                         
  -8   1   2         17.25         18.38         1.14 o                         
  -7   1   2          0.48          1.94         1.31 o                         
  -6   1   2         14.16         19.60         1.31 o                         
  -5   1   2          1.88          1.69         1.12 o                         
  -4   1   2         94.09         91.75         2.16 o                         
  -3   1   2        243.07        243.85         4.06 o                         
  -2   1   2        982.98        877.69        26.18 o                         
  -1   1   2         86.30         68.18         2.20 o                         
   0   1   2        140.18        130.26         2.81 o                         
   1   1   2        316.22        299.46         9.11 o                         
   2   1   2       3317.53       2221.32       402.11 o                         
   3   1   2       1755.77       1596.44        30.11 o                         
   4   1   2       1494.50       1370.67        24.34 o                         
   5   1   2        260.21        263.83         5.28 o                         
   6   1   2         31.26         27.51         8.11 o                         
   7   1   2        171.35        172.46        10.10 o                         
   8   1   2        249.91        242.87        11.85 o                         
   9   1   2         85.67         87.87         7.36 o                         
  10   1   2         58.31         55.50         7.86 o                         
  11   1   2         13.05         12.95         4.62 o                         
  12   1   2         16.28         19.01         1.92 o                         
 -12   2   2          8.09          8.83         1.59 o                         
 -11   2   2         81.68         92.01         2.98 o                         
 -10   2   2         39.24         45.06         1.85 o                         
  -9   2   2        370.99        368.33         6.85 o                         
  -8   2   2         81.06         71.58         2.37 o                         
  -7   2   2         45.75         42.12         1.56 o                         
  -6   2   2         31.24         30.83         2.74 o                         
  -5   2   2         19.34         24.68         2.62 o                         
  -4   2   2        920.21       1008.16        18.37 o                         
  -3   2   2        113.40        100.52         2.62 o                         
  -2   2   2        236.29        284.17         6.17 o                         
  -1   2   2        209.45        207.90        20.96 o                         
   0   2   2       1203.87       1168.68        28.16 o                         
   1   2   2       3919.61       3638.26        86.99 o                         
   2   2   2       1060.90       1014.02        22.30 o                         
   3   2   2         69.68         84.08         2.49 o                         
   4   2   2          1.01         17.92         1.47 o                         
   5   2   2        623.81        644.07        12.57 o                         
   6   2   2         63.12         69.20        17.09 o                         
   7   2   2         20.03         21.09         1.66 o                         
   8   2   2         12.95         11.91         3.12 o                         
   9   2   2        396.14        374.58        12.84 o                         
  10   2   2         12.23          5.91         1.41 o                         
  11   2   2         92.96         87.90         3.37 o                         
  12   2   2         21.85         17.63         2.99 o                         
 -12   3   2          8.42         11.98         2.74 o                         
 -11   3   2         13.58         15.55         2.62 o                         
 -10   3   2        266.31        286.80        10.85 o                         
  -9   3   2          3.61          3.28         1.14 o                         
  -8   3   2         18.42         17.23         1.23 o                         
  -7   3   2          2.49          5.37         1.06 o                         
  -6   3   2         76.95         77.45         3.12 o                         
  -5   3   2         50.33         59.09         4.37 o                         
  -4   3   2         40.70         43.03         4.24 o                         
  -3   3   2          0.49          2.11         1.31 o                         
  -2   3   2        220.51        235.93         5.39 o                         
  -1   3   2         93.43        112.79         3.69 o                         
   0   3   2         41.10         47.31         2.20 o                         
   1   3   2        327.19        277.44         9.98 o                         
   2   3   2          7.78          9.56         1.37 o                         
   3   3   2        501.52        435.63         9.29 o                         
   4   3   2        233.21        251.78         8.73 o                         
   5   3   2        282.94        293.98         5.35 o                         
   6   3   2          8.93         12.33         0.96 o                         
   7   3   2          0.53          1.41         0.96 o                         
   8   3   2          1.28          2.49         1.06 o                         
   9   3   2          0.00          1.96         1.14 o                         
  10   3   2          2.79          3.12         1.23 o                         
  11   3   2          8.10          7.76         1.14 o                         
  12   3   2          1.54          1.11         1.56 o                         
 -11   4   2          6.97          9.29         2.08 o                         
 -10   4   2         23.54         28.71         2.74 o                         
  -9   4   2        179.95        184.91         6.49 o                         
  -8   4   2          0.10          1.28         1.20 o                         
  -7   4   2         66.34         70.37         2.03 o                         
  -6   4   2        195.78        205.31         4.19 o                         
  -5   4   2        129.99        148.56         4.86 o                         
  -4   4   2       1062.40       1124.17        40.65 o                         
  -3   4   2        531.60        547.65        11.21 o                         
  -2   4   2          7.20         11.64         2.08 o                         
  -1   4   2        214.18        233.69         7.00 o                         
   0   4   2        305.46        310.17         7.78 o                         
   1   4   2         47.02         73.16         3.12 o                         
   2   4   2       1964.31       1870.61        38.87 o                         
   3   4   2        195.46        222.33         5.17 o                         
   4   4   2          0.49          1.75         1.34 o                         
   5   4   2         36.95         33.93         1.06 o                         
   6   4   2          2.23          2.35         1.02 o                         
   7   4   2         57.00         52.84         4.74 o                         
   8   4   2         14.29         19.34         1.38 o                         
   9   4   2          0.09          1.93         1.31 o                         
  10   4   2         21.56         17.56         1.38 o                         
  11   4   2          4.81          5.19         1.31 o                         
 -10   5   2         10.62          4.74         2.74 o                         
  -9   5   2         71.02         70.85         3.74 o                         
  -8   5   2          0.29          0.50         2.25 o                         
  -7   5   2          3.94          4.24         1.47 o                         
  -6   5   2          6.51          3.99         1.73 o                         
  -5   5   2        157.95        154.15         5.99 o                         
  -4   5   2          7.16          8.32         1.87 o                         
  -3   5   2         25.80         28.40         1.62 o                         
  -2   5   2          1.11          2.14         1.80 o                         
  -1   5   2        126.58        115.01         5.24 o                         
   0   5   2         98.65         94.29         6.74 o                         
   1   5   2         48.84         51.54        10.35 o                         
   2   5   2         25.40         35.87         1.92 o                         
   3   5   2         17.02         20.61         2.62 o                         
   4   5   2          2.50          6.20         1.25 o                         
   5   5   2          0.24          0.54         1.14 o                         
   6   5   2          1.16          2.94         1.14 o                         
   7   5   2         37.99         42.42         1.59 o                         
   8   5   2         52.07         55.14         2.62 o                         
   9   5   2          4.31          4.86         1.25 o                         
  10   5   2          6.43          4.64         1.06 o                         
  -9   6   2         18.81         20.46         2.00 o                         
  -8   6   2         85.86         82.08         3.49 o                         
  -7   6   2         13.46         10.51         5.36 o                         
  -6   6   2         39.18         39.02         2.25 o                         
  -5   6   2        304.04        338.31         9.23 o                         
  -4   6   2          3.99          4.84         1.38 o                         
  -3   6   2        250.42        270.19         6.95 o                         
  -2   6   2        221.45        231.45         5.68 o                         
  -1   6   2         45.55         43.03         9.23 o                         
   0   6   2          0.31          0.41         2.44 o                         
   1   6   2         39.31         45.16         3.49 o                         
   2   6   2         82.80         77.59         3.74 o                         
   3   6   2        345.09        349.32         6.99 o                         
   4   6   2          4.81          7.98         1.43 o                         
   5   6   2         15.79         16.72         1.41 o                         
   6   6   2         38.78         44.38         1.50 o                         
   7   6   2         14.92         14.53         1.62 o                         
   8   6   2         18.61         17.52         3.87 o                         
   9   6   2          1.01          0.25         2.49 o                         
  -7   7   2          3.35          4.99         1.75 o                         
  -6   7   2         25.42         16.47         1.50 o                         
  -5   7   2          3.94          5.47         1.62 o                         
  -4   7   2          6.52          6.50         1.20 o                         
  -3   7   2         14.67         16.73         1.87 o                         
  -2   7   2          6.48          8.48         1.66 o                         
  -1   7   2         41.95         55.88         6.24 o                         
   0   7   2         33.95         32.68         5.74 o                         
   1   7   2          0.10          1.00         3.24 o                         
   2   7   2          4.09          3.99         2.00 o                         
   3   7   2         48.47         39.42         2.25 o                         
   4   7   2          1.20          1.42         1.14 o                         
   5   7   2         73.52         67.03         2.27 o                         
   6   7   2         24.75         23.45         1.43 o                         
   7   7   2         30.23         13.72         2.25 o                         
  -4   8   2         25.38         33.93         2.74 o                         
  -3   8   2          0.61          0.40         1.31 o                         
  -2   8   2         31.16         29.69         3.74 o                         
   2   8   2         33.71         13.22         4.74 o                         
   3   8   2        178.31        205.55         8.98 o                         
   4   8   2         11.06          6.74         2.99 o                         
 -11   0   3         59.66         74.10         5.24 o                         
  -9   0   3        127.90        127.71         6.99 o                         
  -7   0   3          2.16          0.00         3.24 o                         
  -5   0   3         35.61         34.93         2.49 o                         
  -3   0   3       1725.42       1737.46        35.43 o                         
   1   0   3       4443.49       4100.81       155.90 o                         
   3   0   3          1.16          1.25         1.00 o                         
   5   0   3        218.41        202.05         5.74 o                         
   7   0   3         17.34         18.96         3.74 o                         
   9   0   3         76.56         91.31         5.49 o                         
  11   0   3         39.35         44.16         3.99 o                         
 -12   1   3         36.67         36.44         9.98 o                         
 -11   1   3          8.73         16.04         2.40 o                         
 -10   1   3         14.02         14.72         2.25 o                         
  -9   1   3        598.52        587.15        10.13 o                         
  -8   1   3         66.08         75.33         2.21 o                         
  -7   1   3         60.94         64.71         3.30 o                         
  -6   1   3         33.26         42.93         6.11 o                         
  -5   1   3         12.73         15.27         1.38 o                         
  -4   1   3        225.33        245.38         3.97 o                         
  -3   1   3       1209.61       1080.33        18.52 o                         
  -2   1   3        146.12        134.55         3.99 o                         
  -1   1   3        498.27        394.93        12.60 o                         
   0   1   3       1799.22       1591.18        33.55 o                         
   1   1   3        918.27        828.11        17.76 o                         
   2   1   3         45.44         39.92         4.24 o                         
   3   1   3        368.90        359.73        12.60 o                         
   4   1   3          0.36          5.32         1.37 o                         
   5   1   3          1.21          3.99         1.23 o                         
   6   1   3          1.30          4.37         1.62 o                         
   7   1   3        177.13        158.29         4.08 o                         
   8   1   3          0.37          0.85         1.72 o                         
   9   1   3        130.60        127.99         4.19 o                         
  10   1   3          8.04          7.14         2.49 o                         
  11   1   3         20.23         14.81         1.85 o                         
  12   1   3          0.26          1.60         1.61 o                         
 -12   2   3         58.66         39.67         3.74 o                         
 -11   2   3         29.11         34.77         5.36 o                         
 -10   2   3          9.27         10.01         1.50 o                         
  -9   2   3         10.83         11.48         1.14 o                         
  -8   2   3         23.59         28.82         1.23 o                         
  -7   2   3        500.86        469.99        17.96 o                         
  -6   2   3          6.08          4.98         1.62 o                         
  -5   2   3        157.54        172.59         3.51 o                         
  -4   2   3        268.49        303.60         5.85 o                         
  -3   2   3        469.24        488.45        10.10 o                         
  -2   2   3       1407.16       1387.28        41.28 o                         
  -1   2   3          3.04         25.43         3.87 o                         
   0   2   3       1503.61       1491.80        28.10 o                         
   1   2   3         16.11         24.10         1.73 o                         
   2   2   3        286.66        284.36         5.99 o                         
   3   2   3        373.87        300.68        49.15 o                         
   4   2   3        276.07        244.94        10.85 o                         
   5   2   3          2.28          7.71         1.51 o                         
   6   2   3         26.62         26.51         2.49 o                         
   7   2   3        121.62        100.52         2.45 o                         
   8   2   3         19.68         19.18         1.49 o                         
   9   2   3        140.82        136.57         3.23 o                         
  10   2   3         24.97         22.39         1.67 o                         
  11   2   3         25.85         31.10         1.92 o                         
  12   2   3          7.64          5.08         1.54 o                         
 -12   3   3         22.21          5.24         2.49 o                         
 -11   3   3        184.73        185.08         5.02 o                         
 -10   3   3        172.65        184.39         4.25 o                         
  -9   3   3        301.86        307.97         5.36 o                         
  -8   3   3         96.94         89.81         2.37 o                         
  -7   3   3         98.08        100.76         2.27 o                         
  -6   3   3         11.34          6.75         0.88 o                         
  -5   3   3          2.31          2.15         1.37 o                         
  -4   3   3        213.39        186.00         3.78 o                         
  -3   3   3        148.35        145.22         3.95 o                         
  -2   3   3         11.76         10.41         1.85 o                         
  -1   3   3        214.91        198.52         8.11 o                         
   0   3   3         92.13        102.02         3.55 o                         
   1   3   3          7.47         13.45         1.43 o                         
   2   3   3          5.69          1.98         4.62 o                         
   3   3   3        150.79         78.46        55.37 o                         
   4   3   3         12.11         21.72         1.61 o                         
   5   3   3        101.62        104.72         2.85 o                         
   6   3   3         48.03         42.91         1.31 o                         
   7   3   3        433.33        414.99         5.79 o                         
   8   3   3         58.84         60.08         3.24 o                         
   9   3   3         92.10        105.40         4.62 o                         
  10   3   3         81.46         75.65         2.29 o                         
  11   3   3         16.05         13.36         1.23 o                         
 -11   4   3          0.60          0.75         2.00 o                         
 -10   4   3         46.23         49.38         2.27 o                         
  -9   4   3          0.04          2.17         1.14 o                         
  -8   4   3        230.69        238.40         4.91 o                         
  -7   4   3         28.44         28.07         1.41 o                         
  -6   4   3        164.15        168.79         3.74 o                         
  -5   4   3         83.18         87.94         4.62 o                         
  -4   4   3         35.95         37.76         3.12 o                         
  -3   4   3         37.27         40.43         2.62 o                         
  -2   4   3         11.15         24.25         2.12 o                         
  -1   4   3         92.11         96.30         5.12 o                         
   0   4   3        143.12        153.30         7.19 o                         
   1   4   3         15.76         20.96         1.79 o                         
   2   4   3        715.03        711.50        16.51 o                         
   3   4   3         87.95         82.70         2.76 o                         
   4   4   3        387.14        383.86         9.48 o                         
   5   4   3          5.96          5.50         0.88 o                         
   6   4   3         43.36         55.41         1.67 o                         
   7   4   3        140.88        139.04         3.74 o                         
   8   4   3        168.94        165.40         9.23 o                         
   9   4   3         52.58         45.01         4.24 o                         
  10   4   3          3.14          3.62         1.23 o                         
  11   4   3         17.45         19.43         1.51 o                         
 -10   5   3        282.88        264.42         6.99 o                         
  -9   5   3         40.11         42.41         2.25 o                         
  -8   5   3          2.10          4.75         1.28 o                         
  -7   5   3          0.98          1.21         1.14 o                         
  -6   5   3          8.19          7.46         1.23 o                         
  -5   5   3         11.70         13.04         1.14 o                         
  -4   5   3         63.73         70.03         2.38 o                         
  -3   5   3         62.03         69.05         2.91 o                         
  -2   5   3          7.76          9.20         2.25 o                         
  -1   5   3         43.44         53.20         2.60 o                         
   0   5   3         40.69         50.91         2.66 o                         
   1   5   3          7.30         13.45         3.24 o                         
   2   5   3         25.09         26.66         5.99 o                         
   3   5   3         80.88         62.65         2.76 o                         
   4   5   3         28.61         27.10         3.99 o                         
   5   5   3         58.70         63.32         5.49 o                         
   6   5   3        482.37        533.66        26.07 o                         
   7   5   3         82.49         82.95         1.98 o                         
   8   5   3         16.45         12.22         1.38 o                         
   9   5   3          6.35          6.08         1.14 o                         
  10   5   3         11.60         12.38         1.38 o                         
  -9   6   3         12.75         18.46         2.00 o                         
  -8   6   3         20.26         20.15         2.00 o                         
  -7   6   3         33.86         34.15        17.21 o                         
  -6   6   3          0.01          0.81         1.14 o                         
  -5   6   3         13.89         11.85         1.20 o                         
  -4   6   3         13.40         13.61         1.66 o                         
  -3   6   3         55.99         66.46         3.16 o                         
  -2   6   3          4.58          2.73         1.98 o                         
  -1   6   3         92.93         95.70         9.23 o                         
   0   6   3          0.38          3.24         2.00 o                         
   1   6   3          3.86          7.73         3.24 o                         
   2   6   3        247.22        292.12        10.48 o                         
   3   6   3        633.24        737.45        18.34 o                         
   4   6   3         13.17         11.69         1.61 o                         
   5   6   3        417.86        477.77        15.59 o                         
   6   6   3          4.88          5.76         1.14 o                         
   7   6   3          2.13          1.40         1.28 o                         
   8   6   3         80.34         74.64         2.02 o                         
  -7   7   3          0.51          2.74         1.75 o                         
  -6   7   3         21.84         23.65         3.99 o                         
  -5   7   3         23.92         21.86         2.74 o                         
  -4   7   3         76.51         82.46         2.82 o                         
  -3   7   3          0.02          2.02         1.47 o                         
  -2   7   3         30.58         26.56         3.37 o                         
  -1   7   3         14.38         11.32         2.60 o                         
   0   7   3          1.45          4.49         3.99 o                         
   1   7   3          2.47          5.74         3.74 o                         
   2   7   3         22.45         25.95         2.49 o                         
   3   7   3         40.92         41.41         2.49 o                         
   4   7   3          5.01          3.81         1.31 o                         
   5   7   3        119.90        122.97         3.23 o                         
   6   7   3         17.46         17.50         2.00 o                         
  -3   8   3          9.00         12.97         2.00 o                         
   1   8   3         20.16         21.70         1.75 o                         
   2   8   3          7.15          4.99         1.75 o                         
   3   8   3         42.63         44.16         3.24 o                         
 -12   0   4        262.85        289.12        11.73 o                         
 -10   0   4       1070.88        529.60        29.94 o                         
  -8   0   4       2541.81       2413.97        57.63 o                         
  -6   0   4        374.23        392.63        11.73 o                         
  -4   0   4       1594.52       1608.25        29.19 o                         
  -2   0   4       1259.37       1278.46        34.93 o                         
   0   0   4        122.77        165.38         6.99 o                         
   2   0   4       6268.83       6403.26       153.65 o                         
   4   0   4          2.92          5.74         1.50 o                         
   6   0   4        668.88        671.78        21.70 o                         
   8   0   4       1030.84        997.07        30.94 o                         
  10   0   4         10.32         10.73         3.24 o                         
  12   0   4          0.44          1.25         2.00 o                         
 -12   1   4          4.46          2.67         1.20 o                         
 -11   1   4          1.05          1.50         1.80 o                         
 -10   1   4          3.57          5.20         3.05 o                         
  -9   1   4        239.46        231.62        12.35 o                         
  -8   1   4       1410.86       1328.13        27.12 o                         
  -7   1   4        277.23        253.47         5.84 o                         
  -6   1   4        118.92        139.37         3.59 o                         
  -5   1   4          0.31          0.56         1.06 o                         
  -4   1   4        383.05        410.30         9.73 o                         
  -3   1   4         99.74        106.40         4.24 o                         
  -2   1   4        721.05        845.95        14.99 o                         
  -1   1   4        238.69        201.11         5.11 o                         
   0   1   4        488.41        474.09         9.50 o                         
   1   1   4       1572.59       1577.21        38.72 o                         
   2   1   4        450.89        368.03         9.84 o                         
   3   1   4        365.86        360.32         5.73 o                         
   4   1   4        282.67        306.54         5.91 o                         
   5   1   4         79.82         86.34         2.70 o                         
   6   1   4         69.95         75.93         9.98 o                         
   7   1   4          3.30          7.73         2.87 o                         
   8   1   4        562.76        590.77        14.59 o                         
   9   1   4          3.30          4.37         1.31 o                         
  10   1   4         82.36         83.78         3.44 o                         
  11   1   4         19.05         16.20         1.80 o                         
  12   1   4         13.01          9.57         1.31 o                         
 -12   2   4         47.87         51.58         4.74 o                         
 -11   2   4        279.97        305.68         7.05 o                         
 -10   2   4         25.82         24.79         2.12 o                         
  -9   2   4       1532.48       1559.50        23.06 o                         
  -8   2   4        703.80        677.71         9.98 o                         
  -7   2   4        318.51        281.18         4.22 o                         
  -6   2   4         81.30         85.64         4.24 o                         
  -5   2   4        272.93        290.20         4.75 o                         
  -4   2   4          0.00          6.68         1.09 o                         
  -3   2   4        419.84        407.45         7.03 o                         
  -2   2   4        832.54        894.59        32.79 o                         
  -1   2   4          0.00          0.00         1.43 o                         
   0   2   4        444.93        559.13         9.47 o                         
   1   2   4       2177.43       2317.60        42.79 o                         
   2   2   4         72.74         74.04         2.25 o                         
   3   2   4        592.75        501.83       177.36 o                         
   4   2   4          0.62          2.99         1.79 o                         
   5   2   4        455.12        441.24        24.70 o                         
   6   2   4        207.29        211.07         4.79 o                         
   7   2   4       1228.60       1185.14        20.21 o                         
   8   2   4        123.49        119.31         2.81 o                         
   9   2   4         98.11        102.88         4.62 o                         
  10   2   4         15.01         19.87         3.12 o                         
  11   2   4          4.71          4.12         1.41 o                         
  12   2   4          0.05          0.00         1.85 o                         
 -11   3   4          0.09          1.00         1.20 o                         
 -10   3   4         39.17         44.47         3.24 o                         
  -9   3   4        125.24        124.78         2.91 o                         
  -8   3   4         75.09         80.98         2.20 o                         
  -7   3   4        165.96        175.73         3.18 o                         
  -6   3   4          6.83          7.43         0.96 o                         
  -5   3   4         46.82         69.97         5.49 o                         
  -4   3   4        676.66        714.39        13.06 o                         
  -3   3   4         29.45         51.31         7.36 o                         
  -2   3   4         69.65         84.36         3.62 o                         
  -1   3   4        138.07        151.34         3.77 o                         
   0   3   4        144.87        147.62         5.24 o                         
   1   3   4          3.12          5.72         1.81 o                         
   2   3   4        343.75        341.89        17.71 o                         
   3   3   4          5.15          6.96         2.49 o                         
   4   3   4        252.27        276.35         9.11 o                         
   5   3   4          0.27          4.37         1.38 o                         
   6   3   4          2.46          2.95         0.96 o                         
   7   3   4        202.13        219.43         3.65 o                         
   8   3   4        167.25        171.26         3.26 o                         
   9   3   4         35.77         37.31         1.76 o                         
  10   3   4         97.97        109.12         3.69 o                         
  11   3   4          7.62          9.66         1.75 o                         
 -11   4   4          4.66          2.88         1.31 o                         
 -10   4   4        393.41        408.05         9.85 o                         
  -9   4   4        138.65        146.13         3.37 o                         
  -8   4   4        115.46        109.71         5.86 o                         
  -7   4   4        442.41        445.25        10.23 o                         
  -6   4   4        192.09        186.77        26.94 o                         
  -5   4   4         98.85        108.44         3.23 o                         
  -4   4   4          2.63          2.11         1.31 o                         
  -3   4   4        119.55        131.95         4.02 o                         
  -2   4   4        110.97        110.60         4.50 o                         
  -1   4   4        367.80        196.71       112.00 o                         
   0   4   4        617.60        316.44       285.12 o                         
   1   4   4          9.62         14.92         2.63 o                         
   2   4   4         69.61         79.35         5.61 o                         
   3   4   4          2.74          5.47         1.38 o                         
   4   4   4         16.26         14.47         1.28 o                         
   5   4   4        209.79        211.89         4.43 o                         
   6   4   4        986.06       1004.46        24.20 o                         
   7   4   4          1.02          1.25         1.23 o                         
   8   4   4         95.83         96.82         2.38 o                         
   9   4   4        137.44        147.32         3.44 o                         
  10   4   4          9.86          8.57         1.20 o                         
 -10   5   4         59.65         56.94         7.73 o                         
  -9   5   4         22.36         22.63         2.25 o                         
  -8   5   4         49.86         50.67         1.70 o                         
  -7   5   4         94.36         99.81         2.87 o                         
  -6   5   4         16.05         17.60         2.87 o                         
  -5   5   4        264.03        258.28        15.22 o                         
  -4   5   4        133.01        145.08         3.87 o                         
  -3   5   4          4.37          3.60         2.25 o                         
  -2   5   4          6.05          2.62         1.87 o                         
  -1   5   4         25.19         26.84         2.70 o                         
   0   5   4          1.33          1.30         2.08 o                         
   1   5   4         75.34         70.73        14.22 o                         
   2   5   4          7.90          3.86         2.00 o                         
   3   5   4          0.01          1.19         1.49 o                         
   4   5   4         40.50         45.37         2.16 o                         
   5   5   4          9.92         10.23         1.23 o                         
   6   5   4        155.98        156.40         4.15 o                         
   7   5   4         55.37         66.20         2.38 o                         
   8   5   4         31.30         32.43         1.74 o                         
   9   5   4          8.47          8.99         1.87 o                         
  -8   6   4         34.95         41.16         2.99 o                         
  -7   6   4         32.77         32.47         4.99 o                         
  -6   6   4        323.46        311.92         7.05 o                         
  -5   6   4         20.16         22.28         2.12 o                         
  -4   6   4          0.81          0.39         1.38 o                         
  -3   6   4         10.15          9.37         1.61 o                         
  -2   6   4          5.17          6.95         1.85 o                         
  -1   6   4        231.12        244.03        25.20 o                         
   0   6   4         15.69         14.15         2.49 o                         
   1   6   4          0.02          1.99         3.30 o                         
   2   6   4          1.61          5.45         4.37 o                         
   3   6   4          0.45          2.00         1.76 o                         
   4   6   4         81.15         91.49         4.99 o                         
   5   6   4        210.00        241.20         5.24 o                         
   6   6   4          1.16          0.37         1.31 o                         
   7   6   4         15.95         19.32         1.14 o                         
   8   6   4         20.59         20.96         1.43 o                         
  -6   7   4        107.53        100.90         6.61 o                         
  -5   7   4         20.58         23.68         1.66 o                         
  -4   7   4          0.09          0.70         1.31 o                         
  -3   7   4         13.34         16.41         1.73 o                         
  -2   7   4          0.80          8.98         8.98 o                         
  -1   7   4          0.95          1.42         1.61 o                         
   0   7   4         14.36         25.95         4.49 o                         
   1   7   4          2.98          0.00         5.49 o                         
   2   7   4         21.57         19.21         2.49 o                         
   3   7   4          0.43          1.87         1.62 o                         
   4   7   4         54.07         54.74         2.12 o                         
   5   7   4         51.83         49.52         7.11 o                         
   6   7   4         56.43         62.65         2.74 o                         
   0   8   4          0.00          0.75         2.25 o                         
   1   8   4          1.28          2.00         2.00 o                         
   2   8   4          8.69          6.99         2.25 o                         
 -11   0   5         33.78         27.19         4.49 o                         
  -9   0   5        869.74        868.62        34.68 o                         
  -7   0   5         82.85         68.86         3.99 o                         
  -5   0   5        645.69        627.62        14.47 o                         
  -3   0   5       5168.43       5808.58       141.68 o                         
  -1   0   5         16.41         12.97         1.50 o                         
   1   0   5       2034.98       2214.91        62.62 o                         
   3   0   5         28.22         22.20         1.75 o                         
   5   0   5         29.03         37.17         4.49 o                         
   7   0   5       2355.73       2237.37        58.13 o                         
   9   0   5        429.68        440.28        17.71 o                         
  11   0   5         16.62         14.22         2.74 o                         
 -12   1   5          2.35          3.37         2.16 o                         
 -11   1   5          4.07          6.99         3.24 o                         
  -9   1   5         28.15         24.30         2.55 o                         
  -8   1   5         70.23         67.68         3.99 o                         
  -7   1   5        884.45        830.58        13.43 o                         
  -6   1   5         13.18         13.07         3.12 o                         
  -5   1   5          4.72          7.22         1.28 o                         
  -4   1   5          6.45          3.74         1.06 o                         
  -3   1   5       1242.83       1257.06        18.69 o                         
  -2   1   5        344.36        381.90         7.21 o                         
  -1   1   5         43.80         60.22         2.74 o                         
   0   1   5        138.04        121.02         6.97 o                         
   1   1   5         73.99         65.31         2.99 o                         
   2   1   5        969.66        845.35        70.22 o                         
   3   1   5       1278.32       1192.85       115.01 o                         
   4   1   5        648.96        619.77        13.31 o                         
   5   1   5          0.10          2.29         1.70 o                         
   6   1   5         16.65         14.65         1.59 o                         
   7   1   5         12.83         12.41         1.50 o                         
   8   1   5        515.71        497.31         8.99 o                         
   9   1   5       1243.85       1232.31        26.55 o                         
  10   1   5        148.43        147.77         4.50 o                         
  11   1   5          0.93          0.48         1.92 o                         
  12   1   5          0.69          0.00         1.31 o                         
 -12   2   5          2.54          2.74         2.49 o                         
 -11   2   5         26.36         38.24         6.99 o                         
 -10   2   5         69.56         71.78         2.86 o                         
  -9   2   5        133.30        139.80         3.26 o                         
  -8   2   5        244.27        239.08         3.97 o                         
  -7   2   5        745.31        735.46        13.22 o                         
  -6   2   5         12.08         13.44         1.23 o                         
  -5   2   5          0.00          0.94         1.28 o                         
  -4   2   5       1229.30       1375.48        20.92 o                         
  -3   2   5         37.77         47.13         7.86 o                         
  -2   2   5       1074.01       1158.98        29.18 o                         
  -1   2   5        180.05        182.17        13.72 o                         
   0   2   5         35.59         36.42         2.65 o                         
   1   2   5       1346.02       1287.36       146.05 o                         
   2   2   5          7.61          4.69         2.62 o                         
   3   2   5        159.23        186.29         4.29 o                         
   4   2   5         56.21         63.65         2.81 o                         
   5   2   5         40.58         39.69         6.61 o                         
   6   2   5        663.24        614.00        13.71 o                         
   7   2   5        651.24        665.99        10.60 o                         
   8   2   5        841.62        867.07        20.44 o                         
   9   2   5          2.29          3.37         1.76 o                         
  10   2   5         90.54         88.17         5.99 o                         
  11   2   5         20.08         16.73         2.37 o                         
 -11   3   5         21.43         21.05         3.99 o                         
 -10   3   5          0.01          0.35         1.06 o                         
  -9   3   5        184.04        192.47         3.61 o                         
  -8   3   5        143.38        150.36         2.98 o                         
  -7   3   5        311.24        303.17         5.54 o                         
  -6   3   5        452.78        467.95         7.29 o                         
  -5   3   5         20.97         16.56         1.14 o                         
  -4   3   5        381.80        331.05        11.85 o                         
  -3   3   5        117.91        116.20         7.98 o                         
  -2   3   5         64.39         68.58         3.23 o                         
  -1   3   5        366.46        357.10         7.54 o                         
   0   3   5        103.45         97.44         3.49 o                         
   1   3   5         88.82         94.63         4.99 o                         
   2   3   5         44.17         49.02         3.24 o                         
   3   3   5         98.18         87.87        16.72 o                         
   4   3   5         99.70         93.76         3.56 o                         
   5   3   5        217.49        186.80         3.08 o                         
   6   3   5         34.36         36.30         1.23 o                         
   7   3   5        415.10        425.62         5.91 o                         
   8   3   5         96.01        100.93         2.65 o                         
   9   3   5         25.59         28.77         1.50 o                         
  10   3   5        159.75        152.73         4.37 o                         
  11   3   5         24.43         22.45         2.74 o                         
 -10   4   5        138.97        135.79         6.61 o                         
  -9   4   5          4.86          3.63         0.96 o                         
  -8   4   5         54.20         56.08         2.37 o                         
  -7   4   5        621.33        658.94        25.45 o                         
  -6   4   5        453.26        497.91        13.72 o                         
  -5   4   5         17.88         20.27         1.31 o                         
  -4   4   5        104.57        121.51         4.73 o                         
  -3   4   5         63.02         62.16         4.39 o                         
  -2   4   5         12.96         15.71         6.61 o                         
  -1   4   5        369.70        271.74       114.62 o                         
   0   4   5        288.41        264.36        10.57 o                         
   1   4   5        550.85        625.12        25.70 o                         
   2   4   5         18.56         16.94         3.87 o                         
   3   4   5          6.69          6.94         4.12 o                         
   4   4   5        215.35        214.92        22.95 o                         
   5   4   5        334.28        326.36        13.35 o                         
   6   4   5        488.29        519.08         9.48 o                         
   7   4   5         43.49         34.53         3.37 o                         
   8   4   5         40.82         48.51         3.37 o                         
   9   4   5        212.34        213.70         4.85 o                         
  10   4   5          6.74          2.74         1.06 o                         
  -9   5   5          4.17          4.07         1.02 o                         
  -8   5   5          0.00          2.08         1.62 o                         
  -7   5   5          0.92          1.98         1.61 o                         
  -6   5   5        132.02        133.29        10.72 o                         
  -5   5   5        366.96        382.38        15.46 o                         
  -4   5   5          6.27          4.38         1.14 o                         
  -3   5   5          0.15          2.36         2.09 o                         
  -2   5   5          9.42          8.22         2.94 o                         
  -1   5   5         26.71         30.75         3.24 o                         
   0   5   5         64.69         69.56        14.72 o                         
   1   5   5          0.05          1.50         2.49 o                         
   2   5   5         11.07          8.59         3.23 o                         
   3   5   5          2.41          1.35         1.68 o                         
   4   5   5          6.27          3.99         2.00 o                         
   5   5   5        171.74        156.15         4.49 o                         
   6   5   5         54.51         58.39         2.47 o                         
   7   5   5          4.20          4.34         1.02 o                         
   8   5   5          4.57          4.12         0.88 o                         
   9   5   5         21.54         23.41         1.50 o                         
  -8   6   5         46.15         53.14         3.99 o                         
  -7   6   5         20.00         22.96         6.11 o                         
  -6   6   5        232.05        245.05         5.49 o                         
  -5   6   5        343.85        246.59       130.47 o                         
  -4   6   5         21.84         21.61         2.09 o                         
  -3   6   5         16.45         19.89         2.87 o                         
  -2   6   5         32.81         33.47         4.37 o                         
  -1   6   5          5.93          1.00         2.49 o                         
   0   6   5        488.43        514.56        37.42 o                         
   1   6   5         32.38         34.68         4.24 o                         
   2   6   5         58.34         71.35         4.74 o                         
   3   6   5         27.34         25.73         2.87 o                         
   4   6   5         15.66         17.10         1.75 o                         
   5   6   5        472.92        562.23        15.94 o                         
   6   6   5          0.50          0.00         1.02 o                         
   7   6   5          3.09          1.89         1.38 o                         
  -6   7   5          5.68          3.49         2.25 o                         
  -5   7   5         50.28         42.35         3.87 o                         
  -4   7   5         36.59         37.03         2.38 o                         
  -3   7   5         46.03         49.22         6.11 o                         
  -2   7   5          2.08          0.95         3.31 o                         
  -1   7   5          4.64          5.49         3.49 o                         
   0   7   5         68.41         83.08         4.99 o                         
   1   7   5          0.18          1.00         2.74 o                         
   2   7   5          1.65          3.49         1.50 o                         
   3   7   5          0.24          1.85         1.62 o                         
   4   7   5          1.97          0.70         1.38 o                         
   5   7   5         80.13         83.50         2.73 o                         
 -12   0   6        113.28        115.76         4.74 o                         
 -10   0   6         66.43         54.64         4.49 o                         
  -8   0   6       1844.45       1911.57        70.60 o                         
  -6   0   6         16.68         15.72         1.50 o                         
  -4   0   6         59.00         60.37         3.49 o                         
  -2   0   6         51.02         70.10         3.24 o                         
   0   0   6       1238.50       1185.66        29.19 o                         
   4   0   6        169.72        167.38         7.23 o                         
   6   0   6          1.82          6.24         2.00 o                         
   8   0   6       1089.14       1120.32        42.16 o                         
  10   0   6          6.86          8.73         2.99 o                         
  -9   1   6        140.46        143.67         3.97 o                         
  -8   1   6        855.90        798.62        15.17 o                         
  -7   1   6        307.64        262.51         4.84 o                         
  -6   1   6          0.04          2.09         0.87 o                         
  -5   1   6          5.80          2.68         1.28 o                         
  -4   1   6        219.35        171.61         3.54 o                         
  -3   1   6        605.56        641.09        10.32 o                         
  -2   1   6       1755.24       2106.86        37.16 o                         
  -1   1   6         65.74         67.41         3.62 o                         
   0   1   6          4.53         10.06         6.99 o                         
   1   1   6        385.97        218.65       209.29 o                         
   2   1   6        396.59        459.14        42.54 o                         
   3   1   6        226.93        210.85         5.46 o                         
   4   1   6         57.30         37.21        10.35 o                         
   5   1   6         99.08         81.43         2.95 o                         
   6   1   6        168.67        150.66         3.36 o                         
   7   1   6         15.08         14.03         1.47 o                         
   8   1   6        441.82        453.79        13.60 o                         
   9   1   6        299.79        304.76         9.11 o                         
  10   1   6          5.38          2.62         3.83 o                         
  11   1   6        104.56        111.23         8.36 o                         
 -11   2   6         39.46         32.05         6.99 o                         
 -10   2   6        118.52        122.06         3.16 o                         
  -9   2   6        335.03        358.55        10.73 o                         
  -8   2   6        207.52        201.32         3.61 o                         
  -7   2   6        596.70        575.67         9.26 o                         
  -6   2   6         84.67         94.81         5.61 o                         
  -5   2   6         41.06         43.05         5.49 o                         
  -4   2   6         51.27         93.59         5.61 o                         
  -3   2   6        118.78        100.90         4.49 o                         
  -2   2   6        402.81        451.64        12.28 o                         
  -1   2   6         84.38         66.07        10.85 o                         
   0   2   6          3.36          0.50         1.41 o                         
   1   2   6        897.73        804.01       448.77 o                         
   2   2   6        598.92        655.21        20.96 o                         
   3   2   6        648.41        732.08        14.82 o                         
   4   2   6          0.86          2.17         1.39 o                         
   5   2   6         14.96         13.56         1.02 o                         
   6   2   6        180.63        167.46         3.18 o                         
   7   2   6        228.30        228.00         4.40 o                         
   8   2   6        118.66        131.42         3.79 o                         
   9   2   6        148.57        170.34         5.49 o                         
  10   2   6          0.05          4.24         2.49 o                         
  11   2   6          0.51          0.00         1.98 o                         
 -11   3   6        126.14        117.79         5.89 o                         
 -10   3   6          4.07          4.43         1.06 o                         
  -9   3   6        358.95        366.48         6.68 o                         
  -8   3   6          5.69          6.88         1.20 o                         
  -7   3   6        314.11        314.58         5.44 o                         
  -6   3   6        441.42        428.33         6.28 o                         
  -5   3   6          0.00          2.74         1.50 o                         
  -4   3   6          5.74          6.93         1.09 o                         
  -3   3   6         32.48         29.14         4.49 o                         
  -2   3   6        112.22        142.08         4.59 o                         
  -1   3   6        206.25        206.29        38.67 o                         
   0   3   6         47.53         55.17         3.99 o                         
   1   3   6         14.93         13.71        11.98 o                         
   2   3   6          6.02         15.87         7.36 o                         
   3   3   6          6.36         10.43         1.82 o                         
   4   3   6          3.92          2.34         1.14 o                         
   5   3   6          2.58          6.14         0.96 o                         
   6   3   6         45.18         39.84         1.49 o                         
   7   3   6         49.82         46.57         2.87 o                         
   8   3   6          1.08          1.86         2.00 o                         
   9   3   6         94.38        100.35         2.91 o                         
  10   3   6        441.16        402.36        13.22 o                         
 -10   4   6        225.48        239.48         9.44 o                         
  -9   4   6          0.01          2.10         1.61 o                         
  -8   4   6         37.90         44.96         3.24 o                         
  -7   4   6        100.24         93.51         2.58 o                         
  -6   4   6        307.22        306.48         5.65 o                         
  -5   4   6         49.81         61.63         4.86 o                         
  -4   4   6        132.54        130.73         4.37 o                         
  -3   4   6          0.46          2.25         3.12 o                         
  -2   4   6         17.43         13.33         2.55 o                         
  -1   4   6        105.57        124.71        19.95 o                         
   0   4   6         67.56         58.37         3.62 o                         
   1   4   6        115.13        129.68         4.30 o                         
   2   4   6          2.93          0.27         1.40 o                         
   3   4   6         79.52         73.73         3.83 o                         
   4   4   6         97.74        110.80         3.68 o                         
   5   4   6          1.18          1.27         1.14 o                         
   6   4   6        148.85        153.74         4.37 o                         
   7   4   6         10.59         10.25         1.23 o                         
   8   4   6          9.28          8.58         1.89 o                         
   9   4   6         80.55         77.96         2.65 o                         
  10   4   6          9.22          5.24         2.74 o                         
  -9   5   6         18.37         18.76         1.70 o                         
  -8   5   6         25.74         18.34         2.12 o                         
  -7   5   6         17.93         16.21         1.25 o                         
  -6   5   6        155.74        165.93         3.30 o                         
  -5   5   6        146.21        160.84         3.48 o                         
  -4   5   6         21.30         22.43         2.00 o                         
  -3   5   6         16.68         12.63         3.23 o                         
  -2   5   6         91.27         54.61        18.84 o                         
  -1   5   6        126.54        138.69         5.49 o                         
   0   5   6         17.39          7.18         5.24 o                         
   1   5   6         81.29         13.72         2.25 o                         
   2   5   6          0.75          1.92         1.96 o                         
   3   5   6        110.18         87.98        36.17 o                         
   4   5   6          1.73          0.25         2.25 o                         
   5   5   6         18.67         14.93         1.23 o                         
   6   5   6        138.13        130.12        11.59 o                         
   7   5   6          8.42          8.62         1.06 o                         
   8   5   6          5.50          8.64         2.25 o                         
   9   5   6          2.01          1.50         5.99 o                         
  -7   6   6          0.02          1.68         1.31 o                         
  -6   6   6        389.38        382.16         7.13 o                         
  -5   6   6         19.98         20.98         2.87 o                         
  -4   6   6         33.80         36.10        15.34 o                         
  -3   6   6          1.18          2.25         1.41 o                         
  -2   6   6          3.19          1.75         2.74 o                         
  -1   6   6         95.24        112.52         4.99 o                         
   0   6   6         11.30          3.61         2.87 o                         
   1   6   6          5.94          3.58         2.90 o                         
   2   6   6          3.29          4.24         1.75 o                         
   3   6   6          1.25          2.92         1.43 o                         
   4   6   6         10.51          8.98         2.25 o                         
   5   6   6         10.11          8.09         1.14 o                         
   6   6   6         83.55         83.61         2.53 o                         
   7   6   6          0.35          1.16         0.78 o                         
  -5   7   6         74.90         65.86         2.99 o                         
  -4   7   6         21.72         13.47         3.74 o                         
  -3   7   6         28.86         27.94         5.49 o                         
  -2   7   6          0.63          0.00         4.32 o                         
  -1   7   6         39.55         18.96         3.49 o                         
   0   7   6          0.18          1.00         1.75 o                         
   1   7   6         31.90         31.68         3.49 o                         
   2   7   6         72.84         60.37         3.49 o                         
   3   7   6          0.36          1.35         1.25 o                         
   4   7   6         51.37         57.38         2.25 o                         
   5   7   6         25.93         27.19         3.74 o                         
 -11   0   7         87.45         60.87         4.24 o                         
  -9   0   7         61.90         63.62         4.74 o                         
  -7   0   7         14.97         22.20         3.74 o                         
  -5   0   7        687.31        731.40        18.71 o                         
  -3   0   7        301.69        386.15        17.21 o                         
  -1   0   7         31.46         42.41         4.99 o                         
   1   0   7         85.60         92.06         6.99 o                         
   3   0   7        131.86        137.69         6.99 o                         
   5   0   7         94.79         86.82         3.49 o                         
   7   0   7        437.44        433.05        12.47 o                         
   9   0   7          8.57         16.22         3.99 o                         
 -11   1   7          9.38          9.34         1.92 o                         
 -10   1   7         12.48         16.28         2.16 o                         
  -9   1   7          3.72          6.33         1.74 o                         
  -8   1   7          4.63          5.12         3.12 o                         
  -7   1   7         14.23         20.22         1.43 o                         
  -6   1   7         31.58         43.76         1.56 o                         
  -5   1   7          0.47          5.15         1.06 o                         
  -4   1   7          0.70          1.64         1.43 o                         
  -3   1   7         82.49         79.68         7.48 o                         
  -2   1   7        135.61         95.14        30.42 o                         
  -1   1   7         21.06         19.48         2.68 o                         
   0   1   7          5.89          9.05         3.05 o                         
   1   1   7        247.46        239.05        34.80 o                         
   2   1   7        128.42        121.02         4.60 o                         
   3   1   7         53.88         43.55        12.97 o                         
   4   1   7          4.50          3.25         2.38 o                         
   5   1   7          0.07          0.50         1.23 o                         
   6   1   7         67.05         63.41         2.99 o                         
   7   1   7        362.82        350.02         9.35 o                         
   8   1   7         19.44         20.63         3.24 o                         
   9   1   7         18.20         16.95         2.34 o                         
  10   1   7          0.85          3.38         3.24 o                         
  11   1   7         91.68        100.09         4.76 o                         
 -11   2   7         13.87         15.86        10.48 o                         
 -10   2   7         22.65         26.99         2.12 o                         
  -9   2   7        288.53        300.42         9.73 o                         
  -8   2   7         43.62         43.44         3.37 o                         
  -7   2   7        229.76        220.62         4.08 o                         
  -6   2   7        149.29        155.24         5.11 o                         
  -5   2   7          0.38          2.93         0.96 o                         
  -4   2   7          1.88          3.89         1.25 o                         
  -3   2   7          7.36          7.30         2.25 o                         
  -2   2   7        423.89        342.01       122.48 o                         
  -1   2   7        186.93        223.92        11.35 o                         
   0   2   7          8.22          7.51         4.62 o                         
   1   2   7          7.68          6.33         3.18 o                         
   2   2   7         30.61          5.74         9.48 o                         
   3   2   7        571.87        584.52        32.67 o                         
   4   2   7         13.95         13.83         2.00 o                         
   5   2   7        248.05        232.22         5.49 o                         
   6   2   7         39.26         32.54         4.37 o                         
   7   2   7        218.39        217.72         7.98 o                         
   8   2   7         68.55         67.31         2.87 o                         
   9   2   7        149.84        137.69         7.23 o                         
  10   2   7         16.24         17.71         3.49 o                         
 -10   3   7          0.01          1.30         1.09 o                         
  -9   3   7          2.67          4.68         1.28 o                         
  -8   3   7         21.04         22.78         1.31 o                         
  -7   3   7          0.43          2.51         1.09 o                         
  -6   3   7          4.02          7.84         1.14 o                         
  -5   3   7          5.59          7.35         2.00 o                         
  -4   3   7          8.50          6.65         1.40 o                         
  -3   3   7          5.95          5.61         1.93 o                         
  -2   3   7        114.21        114.97         6.03 o                         
  -1   3   7        110.35        111.17        10.96 o                         
   0   3   7         29.49         25.48         2.72 o                         
   1   3   7         47.12         36.20        21.58 o                         
   2   3   7          0.03          1.36         3.17 o                         
   3   3   7          1.49          4.02         2.26 o                         
   4   3   7         32.18         26.79         1.75 o                         
   5   3   7        191.89        190.01         3.23 o                         
   6   3   7        132.40        130.37         5.23 o                         
   7   3   7         11.80          9.04         1.23 o                         
   8   3   7        125.32        136.25         3.37 o                         
   9   3   7         19.43         18.71         2.74 o                         
  10   3   7          0.28          1.23         1.31 o                         
 -10   4   7         91.87         84.87         4.05 o                         
  -9   4   7         64.33         64.33         2.47 o                         
  -8   4   7          4.14          3.57         1.14 o                         
  -7   4   7        223.39        233.37         4.76 o                         
  -6   4   7        441.98        477.84         8.67 o                         
  -5   4   7          9.83         14.36         1.96 o                         
  -4   4   7         27.34         23.56         7.36 o                         
  -3   4   7         46.90         45.05         3.12 o                         
  -2   4   7         71.16         68.58         5.99 o                         
  -1   4   7        358.94        385.96        16.47 o                         
   0   4   7         64.52         53.75         2.37 o                         
   1   4   7          0.34          0.00         1.17 o                         
   2   4   7         76.38         78.23         3.44 o                         
   3   4   7        205.51        185.62         4.75 o                         
   4   4   7        441.87        469.22         6.61 o                         
   5   4   7         13.83         11.17         1.23 o                         
   6   4   7        238.64        267.22         6.36 o                         
   7   4   7         32.90         37.84         1.85 o                         
   8   4   7          9.28          9.23         2.00 o                         
   9   4   7         91.23         91.85         9.11 o                         
  -8   5   7          0.57          1.12         0.88 o                         
  -7   5   7          7.52         11.05         0.96 o                         
  -6   5   7         80.79         79.68         5.99 o                         
  -5   5   7         53.59         43.06         1.59 o                         
  -4   5   7         30.22         22.60         1.92 o                         
  -3   5   7         61.27         53.34        12.72 o                         
  -2   5   7         45.62         33.63        11.73 o                         
  -1   5   7          5.30          3.87         2.16 o                         
   0   5   7         95.16        107.78         7.73 o                         
   1   5   7         10.42          1.50         1.75 o                         
   2   5   7         14.18          4.99         4.99 o                         
   3   5   7         39.83         32.68         3.99 o                         
   4   5   7         78.88         85.13         2.58 o                         
   5   5   7        116.07        114.03         4.74 o                         
   6   5   7         17.16         13.11         1.31 o                         
   7   5   7          8.57         10.01         1.25 o                         
   8   5   7        102.82        108.89         8.86 o                         
  -7   6   7         21.94         16.96         1.75 o                         
  -6   6   7        101.60         97.40         5.86 o                         
  -5   6   7        444.84        468.91        14.35 o                         
  -4   6   7          3.17          3.09         1.25 o                         
  -3   6   7          7.13          6.22         2.02 o                         
  -2   6   7         22.26         24.70         5.74 o                         
  -1   6   7          8.39          0.75         3.74 o                         
   0   6   7         42.42         47.65         5.24 o                         
   1   6   7          1.54          0.25         6.74 o                         
   2   6   7         42.14         37.17         2.99 o                         
   3   6   7         17.29         13.97         1.75 o                         
   4   6   7        177.48        189.07         9.23 o                         
   5   6   7        150.80        169.36         6.11 o                         
   6   6   7         18.80         20.85         1.14 o                         
  -4   7   7        142.73        160.89        10.48 o                         
  -3   7   7         59.02         68.11         3.99 o                         
  -2   7   7          3.59          5.49         2.00 o                         
  -1   7   7          5.18          3.49         2.74 o                         
   0   7   7         10.83          9.23         2.49 o                         
   1   7   7          6.25          9.98         2.74 o                         
   2   7   7          1.11          0.50         2.25 o                         
   3   7   7          8.92          7.98         2.00 o                         
   4   7   7         28.44         32.68         3.49 o                         
 -10   0   8          5.10          4.49         2.00 o                         
  -8   0   8        513.08        480.95        26.69 o                         
  -6   0   8         65.51         65.36         8.48 o                         
  -4   0   8        257.93        275.15        17.71 o                         
  -2   0   8        578.91        585.48        26.69 o                         
   0   0   8        180.76        171.12         7.98 o                         
   2   0   8         15.16         24.45         4.24 o                         
   4   0   8        254.31        231.99         6.74 o                         
   6   0   8        411.27        405.36        11.73 o                         
   8   0   8        341.46        378.91        16.22 o                         
 -11   1   8         14.88         15.91         1.75 o                         
 -10   1   8        167.89        187.84         5.82 o                         
  -9   1   8         71.04         79.04         7.73 o                         
  -8   1   8        144.06        144.26         4.50 o                         
  -7   1   8          3.04          2.34         1.25 o                         
  -6   1   8         13.20         12.72         1.25 o                         
  -5   1   8        228.14        258.17         9.61 o                         
  -4   1   8        116.94        143.24         3.51 o                         
  -3   1   8        138.85        115.93         5.24 o                         
  -2   1   8        301.93        227.17        84.06 o                         
  -1   1   8         58.22         45.83         4.12 o                         
   0   1   8         41.17         27.30         2.91 o                         
   1   1   8          9.01          7.36         2.85 o                         
   2   1   8         77.79        104.90        10.73 o                         
   3   1   8          5.75          5.39         2.27 o                         
   4   1   8          1.27          1.50         1.59 o                         
   5   1   8          1.50          1.69         2.20 o                         
   6   1   8        155.45        137.76         9.73 o                         
   7   1   8         68.65         77.28         8.23 o                         
   8   1   8         24.01         27.80         2.45 o                         
   9   1   8          2.86          9.50         3.99 o                         
  10   1   8         26.22         29.14         2.02 o                         
 -10   2   8          8.37          9.84         2.62 o                         
  -9   2   8         53.33         53.57         4.37 o                         
  -8   2   8         12.22         10.48         1.37 o                         
  -7   2   8        264.35        231.55         5.42 o                         
  -6   2   8          0.56          1.48         1.09 o                         
  -5   2   8         69.83         75.87        11.35 o                         
  -4   2   8        171.09        107.64        69.47 o                         
  -3   2   8        546.21        534.16        15.83 o                         
  -2   2   8          5.27          5.90         2.74 o                         
  -1   2   8         32.67         25.83        21.46 o                         
   0   2   8         15.90          8.02         5.57 o                         
   1   2   8        100.77        107.28        19.21 o                         
   2   2   8          1.67          0.00         3.99 o                         
   3   2   8          1.46          2.64         1.75 o                         
   4   2   8          7.00          6.33         1.20 o                         
   5   2   8        227.65        217.25         9.73 o                         
   6   2   8         57.87         58.02         2.58 o                         
   7   2   8        160.25        181.00         5.56 o                         
   8   2   8        164.21        175.26         8.73 o                         
   9   2   8         72.91         84.00         3.78 o                         
  10   2   8         19.32         23.95         3.49 o                         
 -10   3   8         17.85         11.23         2.49 o                         
  -9   3   8         39.26         40.19         1.94 o                         
  -8   3   8         12.39         10.98         1.20 o                         
  -7   3   8          0.67          1.84         1.14 o                         
  -6   3   8         48.32         49.72         7.11 o                         
  -5   3   8          3.56          4.83         1.28 o                         
  -4   3   8         40.26         43.13         2.20 o                         
  -3   3   8         59.96         66.16         3.87 o                         
  -2   3   8        374.74        312.91        77.08 o                         
  -1   3   8          2.05          7.52         2.72 o                         
   0   3   8         12.62         10.64         4.86 o                         
   1   3   8          4.46         16.04         8.61 o                         
   2   3   8         37.81         40.61         2.38 o                         
   3   3   8         33.40         32.94         2.74 o                         
   4   3   8          2.78          2.28         1.62 o                         
   5   3   8         72.74         62.67         2.16 o                         
   6   3   8          0.22          1.19         1.49 o                         
   7   3   8         60.60         57.73         3.62 o                         
   8   3   8         47.05         57.95         6.11 o                         
   9   3   8         24.61         21.38         4.74 o                         
  -9   4   8          0.93          1.48         1.02 o                         
  -8   4   8          8.93          6.49         1.25 o                         
  -7   4   8         28.69         24.76         2.12 o                         
  -6   4   8         20.35         19.19         1.87 o                         
  -5   4   8         25.28         23.36         1.98 o                         
  -4   4   8        293.42        354.39        34.54 o                         
  -3   4   8         79.76         82.71        31.43 o                         
  -2   4   8        105.70        131.25        10.10 o                         
  -1   4   8         42.45         43.57         2.38 o                         
   0   4   8         13.53         17.73         5.24 o                         
   1   4   8         55.51         54.51         2.81 o                         
   2   4   8         28.92         21.72         2.82 o                         
   3   4   8          0.65          0.15         1.47 o                         
   4   4   8          1.51          0.75         1.06 o                         
   5   4   8         34.56         38.08         1.61 o                         
   6   4   8         19.08         15.24         1.61 o                         
   7   4   8         52.95         51.95         3.74 o                         
   8   4   8          0.19          0.30         1.25 o                         
  -8   5   8         36.08         33.23         2.37 o                         
  -7   5   8          1.38          1.45         0.96 o                         
  -6   5   8          0.07          0.75         0.88 o                         
  -5   5   8          4.24          2.96         1.09 o                         
  -4   5   8          0.00          2.33         1.49 o                         
  -3   5   8        228.85        281.70        15.22 o                         
  -2   5   8         47.76         51.76         2.94 o                         
  -1   5   8         16.10         18.21         2.16 o                         
   0   5   8          0.28          3.22         2.49 o                         
   1   5   8          0.87          2.60         2.36 o                         
   2   5   8         10.27          4.86         4.62 o                         
   3   5   8          7.30          0.00         1.89 o                         
   4   5   8         51.09         53.45         1.98 o                         
   5   5   8          2.34          2.49         1.14 o                         
   6   5   8          2.38          1.16         1.02 o                         
   7   5   8          3.77          2.99         1.02 o                         
  -6   6   8         39.54         35.68         3.24 o                         
  -5   6   8          1.54          1.27         1.06 o                         
  -4   6   8         10.57          8.71         1.49 o                         
  -3   6   8         63.68         80.27         4.75 o                         
  -2   6   8          0.02          1.77         2.87 o                         
  -1   6   8         23.26         14.67         2.94 o                         
   0   6   8        263.81        234.49        10.73 o                         
   1   6   8          1.64          2.25         3.74 o                         
   2   6   8         34.59         49.65         3.74 o                         
   3   6   8          0.31          0.00         5.99 o                         
   4   6   8          0.08          0.25         1.25 o                         
   5   6   8         12.10         12.49         1.12 o                         
  -2   7   8          0.90          0.75         2.00 o                         
   1   7   8         17.13         13.22         2.99 o                         
   2   7   8         21.49         18.21         3.74 o                         
  -9   0   9         48.60         48.15         3.99 o                         
  -7   0   9          4.70          9.23         5.24 o                         
  -5   0   9         15.23         11.98         4.74 o                         
  -3   0   9        338.32        318.81        19.96 o                         
   1   0   9        622.88        759.34        31.19 o                         
   3   0   9         13.79          4.99         4.24 o                         
   5   0   9          0.27          0.75         2.00 o                         
   7   0   9         57.58         44.16         4.99 o                         
   9   0   9         82.19         83.83         6.99 o                         
 -10   1   9         61.50         64.08         2.99 o                         
  -9   1   9          4.14          4.48         1.49 o                         
  -8   1   9          3.61          2.03         1.82 o                         
  -7   1   9         40.34         35.11         2.65 o                         
  -6   1   9          8.22          8.93         1.85 o                         
  -5   1   9         12.66          9.42         2.99 o                         
  -4   1   9         67.24         63.07         3.87 o                         
  -3   1   9        132.49        139.04        35.79 o                         
  -2   1   9        127.16        122.65         5.23 o                         
  -1   1   9        147.39        172.70        17.09 o                         
   0   1   9          0.20          5.07         4.37 o                         
   1   1   9        112.89        113.44         8.23 o                         
   2   1   9         18.59         15.52         4.04 o                         
   3   1   9        125.70        135.88        14.97 o                         
   4   1   9          8.11          7.52         2.16 o                         
   5   1   9         15.32         21.38         3.62 o                         
   6   1   9         15.15         19.62         6.49 o                         
   7   1   9        126.89        130.25         4.50 o                         
   8   1   9          2.76          1.41         1.76 o                         
   9   1   9          8.53          8.98         2.15 o                         
 -10   2   9         39.75         49.25         2.76 o                         
  -9   2   9          4.22          3.11         1.31 o                         
  -8   2   9         20.87         24.24         1.38 o                         
  -7   2   9          2.69          3.28         3.62 o                         
  -6   2   9          6.45          6.50         2.20 o                         
  -5   2   9        138.79        107.52        26.81 o                         
  -4   2   9         22.60         23.19         3.24 o                         
  -3   2   9        103.78        104.03         9.60 o                         
  -2   2   9        638.84        427.04       311.81 o                         
  -1   2   9         10.86         11.14         2.98 o                         
   0   2   9        606.87        737.23        77.84 o                         
   1   2   9         55.32         48.61        10.98 o                         
   2   2   9          0.09          3.24         5.40 o                         
   3   2   9          1.13          0.31         2.03 o                         
   4   2   9         31.05         27.36         1.80 o                         
   5   2   9          0.16          0.00         1.85 o                         
   6   2   9         10.07          8.51         2.30 o                         
   7   2   9         38.71         35.07         5.11 o                         
   8   2   9          6.79          2.27         3.09 o                         
   9   2   9          5.85          4.06         2.20 o                         
  -9   3   9         55.70         56.22         4.24 o                         
  -8   3   9         21.30         17.40         1.31 o                         
  -7   3   9        134.78        126.70         3.59 o                         
  -6   3   9         10.80         14.20         1.47 o                         
  -5   3   9          0.45          1.90         1.51 o                         
  -4   3   9         35.44         26.53         2.27 o                         
  -3   3   9          3.71          2.54         2.49 o                         
  -2   3   9        171.37        211.74         6.78 o                         
  -1   3   9        302.85        350.38         9.60 o                         
   0   3   9         13.19          5.23         4.74 o                         
   1   3   9        154.62        156.97         4.75 o                         
   2   3   9         50.05         52.48         9.85 o                         
   3   3   9         78.02         68.66         3.43 o                         
   4   3   9          0.78          2.95         1.49 o                         
   5   3   9          5.44          6.08         1.20 o                         
   6   3   9         19.32         18.63         3.12 o                         
   7   3   9         55.60         56.38         3.74 o                         
   8   3   9         51.51         57.06         3.65 o                         
   9   3   9        114.67        165.82        11.48 o                         
  -8   4   9          5.98          8.22         1.62 o                         
  -7   4   9          8.23          9.47         1.39 o                         
  -6   4   9         83.68         88.37         3.12 o                         
  -5   4   9          1.69          2.25         1.59 o                         
  -4   4   9        135.48        149.31         4.62 o                         
  -3   4   9         53.77         60.62         9.73 o                         
  -2   4   9         39.67         33.43         4.24 o                         
  -1   4   9        201.71        150.16         5.24 o                         
   0   4   9          6.88          5.07         3.12 o                         
   1   4   9          0.78          0.00         2.16 o                         
   2   4   9         24.96         30.83         2.49 o                         
   3   4   9         41.36         35.57         3.74 o                         
   4   4   9         17.58         13.69         1.14 o                         
   5   4   9         39.67         32.70         2.37 o                         
   6   4   9         19.91         15.51         4.99 o                         
   7   4   9         14.60         13.43         3.12 o                         
   8   4   9          6.41          6.35         1.80 o                         
  -7   5   9         20.81         18.71         2.25 o                         
  -6   5   9         14.69         16.77         2.74 o                         
  -5   5   9         18.70         17.50         2.99 o                         
  -4   5   9          2.48          3.62         1.41 o                         
  -3   5   9        333.93        411.34        12.47 o                         
  -2   5   9        155.27        167.05         5.36 o                         
  -1   5   9         27.00         30.77         6.24 o                         
   0   5   9          0.09          1.61         1.76 o                         
   1   5   9         13.60          7.64         4.24 o                         
   2   5   9          0.33          0.00         3.26 o                         
   3   5   9        184.14        183.92        82.82 o                         
   4   5   9         28.08         27.85         4.24 o                         
   5   5   9          0.87          0.50         0.87 o                         
   6   5   9         36.39         38.50         1.92 o                         
  -5   6   9         75.01         78.34         6.74 o                         
  -4   6   9          3.99          6.10         1.38 o                         
  -3   6   9         35.75         32.93         2.49 o                         
  -2   6   9         13.84          0.00         8.73 o                         
  -1   6   9          0.36          2.12         2.55 o                         
   0   6   9          9.66          7.98         3.99 o                         
   1   6   9          0.67          2.49         3.49 o                         
   2   6   9          1.87          0.75         6.49 o                         
   3   6   9         49.70         53.47         2.94 o                         
   4   6   9         30.95         31.52         1.49 o                         
  -8   0  10         53.96         46.40         5.74 o                         
  -6   0  10        437.04        416.58        17.46 o                         
  -4   0  10         20.21         20.21         7.23 o                         
   2   0  10         40.60         26.69         5.74 o                         
   4   0  10         16.32          1.00         3.99 o                         
   6   0  10        257.23        278.89         9.73 o                         
   8   0  10         22.88         19.96         1.75 o                         
 -10   1  10         52.91         87.32         6.74 o                         
  -9   1  10         28.27         28.80         2.49 o                         
  -8   1  10         71.81         76.78         5.28 o                         
  -7   1  10         29.34         35.03         3.48 o                         
  -6   1  10        408.08        409.67        16.75 o                         
  -5   1  10          3.13          1.90         1.43 o                         
  -4   1  10         10.08          9.63         1.60 o                         
  -3   1  10         16.83         19.18         2.99 o                         
  -2   1  10          2.62          1.75         4.49 o                         
  -1   1  10        490.27        531.84        29.69 o                         
   0   1  10       1908.20       2273.54       133.70 o                         
   1   1  10        285.38        316.07        18.71 o                         
   2   1  10          8.67          0.00        20.71 o                         
   3   1  10          5.91          2.00         9.73 o                         
   4   1  10          5.70          3.13         3.43 o                         
   5   1  10         37.53         33.23         4.24 o                         
   6   1  10         99.02         91.38         4.37 o                         
   7   1  10          3.88          2.98         3.29 o                         
   8   1  10         16.74         16.14         5.49 o                         
   9   1  10         12.15         10.61         3.87 o                         
  -9   2  10         37.92         41.16         2.99 o                         
  -8   2  10          1.07          0.23         1.92 o                         
  -7   2  10        174.59        166.03        11.48 o                         
  -6   2  10         66.28         73.91         4.04 o                         
  -5   2  10         85.85         70.87         7.36 o                         
  -4   2  10          0.00          0.73         3.05 o                         
  -3   2  10         76.46         72.71         8.98 o                         
  -2   2  10         13.10         22.12         4.99 o                         
  -1   2  10        209.18        259.89         7.48 o                         
   0   2  10        176.95        206.06        12.72 o                         
   1   2  10          8.93          8.80         3.13 o                         
   2   2  10        467.04        538.21        23.08 o                         
   3   2  10          4.44          2.98         3.22 o                         
   4   2  10         49.43         44.48         4.19 o                         
   5   2  10        130.87        144.03        10.48 o                         
   6   2  10         28.35         26.35         7.48 o                         
   7   2  10        103.61        128.33         6.26 o                         
   8   2  10         14.68         17.02         2.55 o                         
  -8   3  10          0.46          2.16         1.12 o                         
  -7   3  10        122.53        123.47         3.79 o                         
  -6   3  10        182.91        206.88         5.91 o                         
  -5   3  10        117.19        132.92        15.08 o                         
  -4   3  10          0.60          1.85         3.48 o                         
  -3   3  10         13.72         10.87         2.37 o                         
  -2   3  10        313.96        346.89        16.96 o                         
  -1   3  10        291.79        322.33         7.73 o                         
   0   3  10         32.95         43.26         5.99 o                         
   1   3  10        419.74        342.29       181.48 o                         
   2   3  10         70.74         95.16        25.45 o                         
   3   3  10         32.14         29.19         5.49 o                         
   4   3  10         81.67         67.75         3.95 o                         
   5   3  10         13.65         11.12         6.11 o                         
   6   3  10         20.42         20.30         3.85 o                         
   7   3  10         12.78         13.06         2.74 o                         
   8   3  10          1.91          3.18         1.58 o                         
  -7   4  10          1.28          1.35         1.25 o                         
  -6   4  10         19.10         21.51         9.11 o                         
  -5   4  10          2.22          1.54         1.98 o                         
  -4   4  10         17.60         11.28         1.76 o                         
  -3   4  10         33.59         25.19        14.10 o                         
  -2   4  10         34.12         25.20         3.49 o                         
  -1   4  10          7.19          6.49         3.74 o                         
   0   4  10          5.09          2.74         2.74 o                         
   1   4  10        339.75        404.78        32.56 o                         
   2   4  10         46.10         48.58         2.63 o                         
   3   4  10        212.08        239.70        25.32 o                         
   4   4  10         46.89         49.70         2.37 o                         
   5   4  10         16.83         10.96         1.38 o                         
   6   4  10         53.06         58.70         3.87 o                         
   7   4  10          0.04          0.75         1.28 o                         
  -6   5  10          0.80          0.00         4.24 o                         
  -5   5  10         55.72         54.20         2.79 o                         
  -4   5  10         12.83         13.07         2.12 o                         
  -3   5  10         22.15         17.96         2.74 o                         
  -2   5  10        197.76        137.44         6.99 o                         
  -1   5  10         26.32          8.98         3.99 o                         
   0   5  10          0.66          5.99         4.49 o                         
   2   5  10        273.71        331.95        13.85 o                         
   3   5  10          0.31          2.57         1.14 o                         
   4   5  10          4.70          3.24         1.62 o                         
   5   5  10         10.61         11.40         2.25 o                         
  -1   6  10         13.90          8.98         3.49 o                         
   0   6  10         19.97          9.48         3.99 o                         
   1   6  10         56.47         33.68         7.98 o                         
   2   6  10         72.98         63.87         6.74 o                         
  -9   0  11          8.77         11.73         4.99 o                         
  -7   0  11        109.46        112.52         7.73 o                         
  -5   0  11          6.76         11.73         3.24 o                         
  -3   0  11         29.48         20.21         6.99 o                         
  -1   0  11        735.38        973.12        63.12 o                         
   5   0  11        282.52        338.27        19.71 o                         
   7   0  11         15.48         10.98         2.49 o                         
  -9   1  11         35.88         37.64         3.62 o                         
  -8   1  11         27.72         27.20         5.99 o                         
  -7   1  11         32.71         24.70         4.74 o                         
  -6   1  11          2.79          3.58         1.98 o                         
  -5   1  11        304.66        320.46        12.85 o                         
  -4   1  11        213.29        250.70         9.05 o                         
  -3   1  11        354.10        379.91        15.97 o                         
  -2   1  11        200.69        309.33        19.21 o                         
  -1   1  11       1152.02       1220.09       405.24 o                         
   0   1  11         45.43         32.68        14.22 o                         
   1   1  11         45.04         25.32         7.03 o                         
   2   1  11          2.84          0.00         6.40 o                         
   3   1  11          6.83          3.52         6.28 o                         
   4   1  11          7.12          0.00         4.54 o                         
   5   1  11        207.92        182.70        52.14 o                         
   6   1  11         21.34         20.63         9.73 o                         
   7   1  11          0.07          0.61         1.38 o                         
   8   1  11          0.09          0.15         1.70 o                         
  -8   2  11         18.73         11.22         2.49 o                         
  -7   2  11         12.14          9.80         1.58 o                         
  -6   2  11         44.61         41.02         4.74 o                         
  -5   2  11         44.57         34.31         4.62 o                         
  -4   2  11          0.97          2.65         2.94 o                         
  -3   2  11          5.47          4.83         3.87 o                         
  -2   2  11        132.70        184.70         9.76 o                         
  -1   2  11         26.09         23.91        11.23 o                         
   0   2  11        360.39        414.45        41.41 o                         
   1   2  11         40.25         31.93         3.74 o                         
   2   2  11          9.08         18.50         4.94 o                         
   3   2  11         16.98         11.73         8.73 o                         
   4   2  11        146.96        158.40        11.23 o                         
   5   2  11          0.10          0.54         2.27 o                         
   6   2  11         22.44         14.06         4.12 o                         
   7   2  11         21.35         18.21         2.25 o                         
  -7   3  11          0.97          1.22         2.09 o                         
  -6   3  11         13.93         11.56         2.16 o                         
  -5   3  11          5.69          9.13         2.63 o                         
  -4   3  11        181.79        179.75         7.29 o                         
  -3   3  11         22.16         23.07         2.98 o                         
  -2   3  11        431.31        510.89        13.22 o                         
  -1   3  11        335.54        217.02        13.22 o                         
   0   3  11        112.13         66.36        12.22 o                         
   1   3  11         92.75        117.11        11.84 o                         
   2   3  11         41.39         47.76         4.12 o                         
   3   3  11          5.09          2.49         3.99 o                         
   4   3  11         37.57         29.69         4.24 o                         
   5   3  11         54.10         50.33         3.57 o                         
   6   3  11         12.47         11.55         1.38 o                         
   7   3  11          4.16          4.24         1.41 o                         
  -6   4  11          1.19          1.11         1.14 o                         
  -5   4  11         99.45         95.26         4.86 o                         
  -4   4  11         62.23         65.72         5.74 o                         
  -3   4  11          0.40          1.00         2.00 o                         
  -2   4  11         49.83         51.89         5.24 o                         
  -1   4  11         21.73         29.94         4.49 o                         
   0   4  11          7.12          8.73         2.99 o                         
   1   4  11        170.57        182.59         8.23 o                         
   2   4  11         22.03         27.19         2.49 o                         
   3   4  11         30.40         40.91         3.49 o                         
   4   4  11          0.81          4.24         2.00 o                         
   5   4  11          0.48          0.96         1.74 o                         
   6   4  11          1.03          1.16         1.70 o                         
  -4   5  11         19.05         18.63         1.61 o                         
  -3   5  11        122.81         85.32        28.07 o                         
  -2   5  11        181.88        176.61        11.73 o                         
  -1   5  11          0.56          0.00         9.23 o                         
   1   5  11         53.69         57.88         4.49 o                         
   2   5  11         54.66         69.52         6.99 o                         
   3   5  11        106.71         85.07         5.99 o                         
  -8   0  12         12.30         10.73         3.24 o                         
  -6   0  12          4.39         10.23         2.49 o                         
  -4   0  12         42.71         29.19         9.23 o                         
  -2   0  12         14.13          4.74         4.74 o                         
   6   0  12         11.48          3.74         2.00 o                         
  -8   1  12         12.06         13.47         4.74 o                         
  -7   1  12          6.73          2.39         2.87 o                         
  -6   1  12         34.38         33.12         5.11 o                         
  -5   1  12          4.12          6.81         2.45 o                         
  -4   1  12          6.07         10.48         3.99 o                         
  -3   1  12         32.71         37.40        12.47 o                         
  -2   1  12         22.07         13.38         3.97 o                         
  -1   1  12          4.19          0.00         4.24 o                         
   2   1  12         58.94         14.47        13.97 o                         
   3   1  12         29.66         46.19         9.73 o                         
   4   1  12        106.40        109.54         7.48 o                         
   5   1  12          1.69          0.56         1.91 o                         
   6   1  12         13.73          8.00         2.62 o                         
   7   1  12          3.11          4.49         1.75 o                         
  -7   2  12          3.27          0.92         1.38 o                         
  -6   2  12          0.13          2.99         1.93 o                         
  -5   2  12          2.56          6.07         1.85 o                         
  -4   2  12         50.03         57.47         4.99 o                         
  -3   2  12         21.05         13.47         2.99 o                         
  -2   2  12          9.17          4.24         5.49 o                         
  -1   2  12         30.45         24.45         8.98 o                         
   0   2  12         52.49         21.21         6.24 o                         
   2   2  12          0.09          0.00         7.23 o                         
   3   2  12         51.70         60.12         8.73 o                         
   4   2  12          6.79         11.23         3.24 o                         
   5   2  12          0.44          1.75         3.74 o                         
   6   2  12         56.57         56.00         7.86 o                         
  -6   3  12          1.40          0.69         1.56 o                         
  -5   3  12          7.64          4.90         0.94 o                         
  -4   3  12         61.62         32.43         4.49 o                         
  -3   3  12          0.78          3.24         2.25 o                         
  -2   3  12         19.41         14.97         3.24 o                         
  -1   3  12         34.07         42.16         5.74 o                         
   1   3  12        190.92        205.80        13.22 o                         
   2   3  12         92.16        112.52         7.98 o                         
   3   3  12         43.31         40.42         2.99 o                         
   4   3  12         31.12         36.56        10.35 o                         
   5   3  12         15.09         20.39         1.56 o                         
  -5   4  12          1.52          0.00         2.55 o                         
  -4   4  12          0.91          0.33         1.12 o                         
  -3   4  12         15.32         23.20         2.00 o                         
  -2   4  12         24.24         21.46         2.49 o                         
  -1   4  12         12.66         11.23         2.49 o                         
   0   4  12         11.20         12.47         2.99 o                         
   1   4  12         23.94         24.39         1.98 o                         
   2   4  12          7.46          8.23         1.75 o                         
   3   4  12         17.07         22.95         2.25 o                         
   4   4  12          9.09         13.72         2.49 o                         
  -1   5  12         25.61         19.96         2.74 o                         
   0   5  12          1.68          3.49         2.00 o                         
  -3   0  13         21.16         21.70         3.49 o                         
  -1   0  13         95.98        129.46        12.22 o                         
   1   0  13        133.05        124.49        12.22 o                         
   3   0  13          4.63          0.00         8.48 o                         
   5   0  13         29.11         25.70         3.49 o                         
  -6   1  13          3.87          3.99         2.00 o                         
  -5   1  13         11.36          9.73         2.74 o                         
  -4   1  13          2.91          1.20         3.63 o                         
  -3   1  13          2.12          4.49         4.99 o                         
  -2   1  13          0.64          1.75         9.73 o                         
  -1   1  13          0.07          1.50         5.74 o                         
   2   1  13         10.76          7.72         5.53 o                         
   3   1  13         11.57         19.46         6.61 o                         
   4   1  13          5.07          2.57         1.62 o                         
  -6   2  13         11.22         16.47         2.49 o                         
  -3   2  13          4.14          3.74         4.99 o                         
  -2   2  13         16.79          6.99         5.24 o                         
  -1   2  13          1.86          6.74         6.24 o                         
   3   2  13         11.19          7.48         2.99 o                         
   4   2  13         31.24         33.93         2.74 o                         
   5   2  13          0.91          0.75         1.25 o                         
  -4   3  13          5.77          1.83         2.09 o                         
  -3   3  13          0.44          2.00         2.74 o                         
  -2   3  13          0.58          0.00         2.99 o                         
  -1   3  13          3.43          9.23         2.49 o                         
   0   3  13          5.17          7.48         2.74 o                         
   1   3  13          5.63          5.49         2.74 o                         
   2   3  13         41.85         37.17         3.74 o                         
   3   3  13         22.00         29.19         2.49 o                         
   4   3  13          3.87          4.74         2.25 o                         
  -2   4  13          0.01          1.50         1.75 o                         
  -1   4  13          4.65         10.98         2.25 o                         
   0   4  13         38.38         44.91         3.74 o                         
  -4   0  14         12.33         10.48         2.49 o                         
  -2   0  14        215.41        232.74        14.72 o                         
   2   0  14          4.96          8.73         4.74 o                         
  -4   1  14         55.35         31.93         5.99 o                         
  -3   1  14         14.14          4.62         3.63 o                         
  -2   1  14          0.85          0.35         3.83 o                         
  -2   2  14          0.86          0.00         3.74 o                         
                                                                                
